# Supplementary material for: Detours increase local knowledge—Exploring the hidden benefits of self-control failure
Source: PLoS One. 2021 Oct 1;16(10):e0257717. doi: 10.1371/journal.pone.0257717 (PMC8486128; doi:10.1371/journal.pone.0257717)
Supplement: S1 File — (ZIP) [file pone.0257717.s001.zip]

Archive with 2 entries (1 files):
- S1 Data/
- S1 Data/S2 Data.xlsx
