# Supplementary material for: Detours increase local knowledge—Exploring the hidden benefits of self-control failure
Source: PLoS One. 2021 Oct 1;16(10):e0257717. doi: 10.1371/journal.pone.0257717 (PMC8486128; doi:10.1371/journal.pone.0257717)
Supplement: S1 File — (ZIP) [file pone.0257717.s001.zip › S1 Data/S2 Data.xlsx]

## Sheet: data
Benefits_Area_ges	Benefits_Area_neu	Benefits_Area_pos	Benefits_RT_Md_neu_corr	Benefits_RT_Md_pos_corr	Condition	Costs_Result_neu	Costs_Result_pos	Costs_RT_Md_ges_corr	Costs_RT_Md_neu_corr	Costs_RT_Md_pos_corr	MC_Scale_Item1	MC_Scale_Item2	MC_Scale_Item3	MC_Scale_Sum	PANAS_neg	PANAS_pos	PostHoc_Difficulty	PostHoc_Unpleasentness	TOT_NumberComparisonInstruction	TOT_NumberComparisonTask	TOT_RecognitionInstruction	TOT_RecognitionTask	TOT_VideoIntruction
0.5584	0.4825	0.65	0.984	1.3	0	0.961538	0.916667	0.839159	0.83914	0.839174	3	1	1	1.66667	10	16	1	3	55.5999	200.89	69.3011	351.713	7.42974
0.5048	0.5225	0.486923	1.598	1.282	0	0.884615	0.916667	0.902499	0.9023	0.936479	5	4	2	3.66667	17	27	1	2	76.3244	202.178	107.893	425.316	8.24787
0.5222	0.47	0.57	0.95	0.984	0	0.961538	0.916667	0.747765	0.706124	0.789707	3	1	5	3	10	27	3	3	56.9605	194.971	85.5716	315.433	6.5722
0.468	0.4744	0.4552	1.0165	0.9245	0	0.807692	0.875	0.736748	0.761691	0.736681	1	2	2	1.66667	12	28	1	2	70.6609	195.762	100.794	309.641	10.4619
0.5718	0.5584	0.5872	1.2415	1.1335	0	0.769231	0.833333	0.755971	0.739484	0.756195	5	1	2	2.66667	12	33	4	2	49.3974	195.442	69.0357	324.126	5.2596
0.5144	0.4288	0.6024	1.049	1.149	0	1	0.958333	0.861325	0.811579	0.894	4	2	5	3.66667	22	30	2	2	68.5664	201.228	118.12	334.085	10.4123
0.4468	0.4032	0.4888	0.8925	0.9845	0	0.961538	1	0.946874	0.938903	0.946874	1	1	1	1	10	36	1	5	84.3266	204.751	121.725	330.029	9.37042
0.6028	0.6312	0.5792	1.067	1.0425	0	0.923077	1	1.1306	1.0802	1.19709	3	4	7	4.66667	17	21	3	3	88.4478	215.79	97.9394	336.976	8.58579
0.5296	0.5936	0.476	1.375	1.2915	0	0.961538	0.916667	0.781626	0.772605	0.855666	5	2	4	3.66667	12	23	2	3	59.8251	197.411	98.3429	379.614	7.95922
0.5366	0.5096	0.5816	1.2485	1.1495	0	0.923077	0.916667	0.952944	0.944371	0.985802	2	1	2	1.66667	15	35	1	4	82.4251	209.09	92.5022	332.74	8.37257
0.4986	0.4792	0.5256	1.674	1.8485	0	0.846154	0.958333	0.938786	0.980652	0.914337	3	2	2	2.33333	10	27	2	3	79.8038	207.124	151.395	483.14	9.18912
0.4892	0.4592	0.5176	0.9925	1.0755	0	0.769231	0.875	0.781412	0.781412	0.789174	2	1	2	1.66667	11	38	1	4	70.0285	198.413	101.698	306.856	8.34008
0.4764	0.42	0.5296	1.365	1.2235	0	0.961538	0.958333	0.819767	0.786635	0.820195	3	1	4	2.66667	12	29	1	3	100.63	197.492	94.2818	419.565	6.43444
0.5408	0.4664	0.612	0.967	0.9925	0	0.923077	0.791667	0.805699	0.772746	0.839469	6	2	3	3.66667	11	34	3	2	63.028	200.576	83.8584	337.983	7.65163
0.564	0.5592	0.572	0.7765	0.876	0	1	0.958333	0.972473	0.972293	1.00555	6	2	6	4.66667	11	23	2	2	96.0164	209.989	72.5345	306.181	9.16943
0.4768	0.476	0.4864	1.0995	1.4485	0	0.961538	0.958333	0.877978	0.94459	0.827912	3	2	5	3.33333	10	21	1	3	79.1354	205.584	83.9113	355.483	5.96288
0.6236	0.5688	0.6776	0.7935	0.7925	0	0.961538	1	1.42115	1.479	1.36309	1	1	2	1.33333	12	23	1	3	83.4814	230.795	152.032	326.132	7.02671
0.4942	0.436	0.5456	0.7675	0.9095	0	1	1	1.17206	1.15516	1.18842	3	2	1	2	10	24	2	3	48.563	218.167	78.7697	296.313	5.52995
0.4668	0.528	0.404	1.0995	1.032	0	0.923077	0.875	0.803139	0.778097	0.853094	3	2	2	2.33333	13	33	2	2	84.6184	199.089	185.726	336.569	13.7229
0.449	0.4528	0.4432	1.0825	1.2065	0	1	0.791667	0.886338	0.885911	0.902831	1	1	1	1	10	25	1	4	83.182	203.103	113.631	339.137	8.74409
0.549	0.4712	0.6088	0.751	0.801	0	0.846154	0.958333	0.855882	0.822946	0.897515	6	6	5	5.66667	12	21	2	4	60.8535	201.255	75.222	271.157	6.67911
0.4692	0.4768	0.4632	1.008	1.465	0	0.923077	0.958333	0.687554	0.687121	0.7032	3	2	2	2.33333	12	28	2	3	59.5488	194.105	73.9269	358.177	5.94353
0.5088	0.52	0.4992	0.693	0.5845	0	0.730769	0.875	0.722783	0.706534	0.75594	3	1	2	2	14	27	1	3	86.2083	196.29	99.7785	258.266	7.53833
0.4794	0.488	0.4648	0.6425	0.6595	0	0.923077	0.791667	0.878147	0.861639	0.928181	1	1	2	1.33333	11	27	2	3	72.3851	204.825	83.8741	220.451	7.82887
0.5324	0.5288	0.5336	0.7425	0.768	0	1	0.958333	0.764714	0.763967	0.764714	4	2	5	3.66667	13	24	2	2	71.1927	196.205	108.238	347.4	6.19616
0.516	0.5576	0.4864	1.025	0.9335	0	0.846154	0.916667	0.789235	0.789489	0.77275	3	1	2	2	10	23	1	4	67.9535	197.636	126.888	320.151	8.50757
0.5082	0.5432	0.4768	2.048	2.0565	0	0.615385	0.833333	1.07202	1.23786	0.955926	2	2	1	1.66667	10	18	1	3	92.7775	212.952	124.834	529.679	17.1509
0.6124	0.4752	0.7376	1.174	1.016	0	0.846154	0.916667	0.802953	0.794936	0.811512	5	2	3	3.33333	11	27	2	3	78.9005	197.56	161.97	373.314	7.93498
0.5418	0.4376	0.6424	2.5715	1.957	0	0.769231	0.875	0.797879	0.764378	0.813938	5	4	4	4.33333	17	35	2	2	73.4068	198.949	109.53	521.459	6.69302
0.5584	0.5704	0.544	1.556	1.398	1	0.846154	0.916667	0.83657	0.819999	0.85302	2	2	2	2	10	27	2	4	100.782	200.666	114.946	395.555	8.01908
0.672	0.6656	0.6784	1.873	1.674	1	0.961538	1	1.87805	1.87008	1.91937	5	5	7	5.66667	11	20	4	2	80.5325	259.624	91.1936	467.76	6.91528
0.6676	0.676667	0.681538	1.449	1.383	1	0.961538	1	1.67884	1.6707	1.70382	5	1	5	3.66667	11	23	1	3	113.94	243.659	106.698	438.634	9.56578
0.5546	0.5	0.608	1.282	1.265	1	0.884615	1	0.811803	0.802969	0.836714							5	3	55.7737	199.136	72.2456	393.228	5.62641
0.3878	0.3616	0.4232	1.499	1.416	1	1	1	1.45431	1.45431	1.44609	5	4	7	5.33333	10	28	3	3	84.8592	232.283	79.6306	371.207	8.50979
0.543	0.5512	0.5344	1.689	1.664	1	0.884615	0.916667	0.852819	0.836652	0.852924	2	2	5	3	19	39	2	4	77.9558	201.081	103.046	431.173	8.97777
0.5854	0.5272	0.6416	1.6825	1.483	1	0.961538	0.833333	0.847173	0.847173	0.839638	5	5	5	5	14	36	3	4	81.9332	200.693	131.044	489.045	11.0604
0.5044	0.4496	0.564	1.4085	1.4915	1	1	1	0.830641	0.830794	0.822546	5	2	7	4.66667	13	23	2	4	78.1614	199.745	107.63	397.912	12.468
0.5924	0.5568	0.6136	0.6855	0.834	1	1	1	1.23785	1.23002	1.23796	5	5	7	5.66667	10	28	4	3	51.8549	218.266	70.2981	257.562	7.00591
0.5696	0.5576	0.5792	0.8915	0.759	1	0.884615	0.958333	0.836385	0.827908	0.845184	5	2	3	3.33333	13	24	2	4	65.4789	199.484	109.444	263.981	7.71977
0.5716	0.6232	0.5192	1.001	1.001	1	1	1	1.36316	1.39637	1.31334	5	2	7	4.66667	10	18	2	4	78.8407	230.52	99.7516	321.696	10.7149
0.6086	0.6424	0.5632	0.9925	1.034	1	1	1	1.33786	1.33839	1.32933	5	3	7	5	10	26	2	4	74.532	225.147	70.6465	313.174	12.3304
0.539	0.5728	0.5296	2.0735	1.832	1	0.961538	0.916667	0.988803	0.972382	0.99731	2	2	7	3.66667	10	38	2	3	78.6901	207.027	152.215	510.43	8.48906
0.5076	0.4824	0.5336	1.034	1.1505	1	0.846154	0.916667	0.855844	0.847351	0.880736	6	6	7	6.33333	17	19	5	3	86.7864	201.126	125.596	380.873	8.92055
0.4928	0.4472	0.5464	1.0085	0.9255	1	1	1	1.68747	1.65387	1.76212	5	5	6	5.33333	13	25	4	2	82.8312	246.586	113.08	345.576	13.0996
0.5624	0.5488	0.576	1.7825	2.19	1	0.961538	1	0.797869	0.781047	0.831071	5	3	6	4.66667	15	27	4	2	78.5577	197.971	94.4938	462.62	9.75012
0.4204	0.384	0.456	1.4895	1.3985	1	0.923077	0.791667	0.778425	0.778425	0.778505	3	5	6	4.66667	10	31	2	4	96.7614	197.833	100	429.145	11.0584
0.535	0.5456	0.5248	0.8665	0.8085	1	1	1	1.20198	1.18517	1.21842	5	5	6	5.33333	11	37	4	3	75.8107	217.924	112.919	289.25	8.10135
0.589	0.6232	0.5608	1.034	1.0755	1	1	1	1.79556	1.5539	1.89517	5	4	6	5	10	22	3	2	62.3868	248.648	71.0468	299.259	15.64
0.6436	0.6024	0.6944	1.8485	1.666	1	0.923077	0.791667	0.814534	0.822866	0.789615	4	5	7	5.33333	13	36	3	3	80.2252	199.582	128.132	420.546	8.62022
0.5992	0.6064	0.6072	1.083	1.267	1	0.884615	1	0.989178	0.956122	1.03059	4	5	7	5.33333	10	33	3	4	58.4936	208.232	95.1307	355.294	7.88723
0.5396	0.5624	0.52	1.757	2.04	1	1	1	1.60407	1.5956	1.62087	5	5	6	5.33333	11	26	3	3	77.7264	241.025	93.9883	482.239	10.5873
0.5528	0.4368	0.6496	1.623	1.656	1	0.615385	0.375	1.50107	1.48478	1.50107	2	6	4	4	16	22	4	2	85.9093	228.794	129.558	418.635	11.9194
0.5112	0.5544	0.4624	2.007	2.2725	1	0.961538	1	0.805635	0.822263	0.764038	6	4	5	5	17	29	4	2	69.3407	199.077	110.656	492.058	32.0438
0.467	0.4536	0.48	1.8815	1.6405	1	0.807692	0.875	0.855906	0.814267	0.87214	5	5	3	4.33333	12	31	3	4	72.3902	200.044	148.216	381.006	8.1306
0.477	0.452	0.4784	0.793	0.876	1	1	1	1.10522	1.10514	1.1053	5	5	7	5.66667	12	29	4	2	83.35	215.338	97.8343	281.061	10.7376
0.5188	0.4464	0.5912	0.7335	0.825	1	0.961538	0.958333	0.836524	0.844926	0.828156	1	1	5	2.33333	20	29	1	2	68.7014	199.688	69.766	254.574	5.21161
0.5974	0.6288	0.5648	1.167	1.0175	1	0.923077	0.875	0.822973	0.822801	0.831353	6	5	7	6	33	24	4	1	87.9404	199.432	118.17	325.027	12.4201
0.5484	0.4688	0.6544	0.876	0.9345	1	1	0.916667	0.847499	0.855402	0.814164	2	2	4	2.66667	12	31	2	4	80.8016	199.957	107.562	271.137	9.852
0.5518	0.528	0.5536	1.334	1.3665	1	0.769231	0.875	0.697858	0.689535	0.722789	5	4	6	5	13	38	2	3	75.4194	193.978	70.0388	372.099	6.79901
0.4606	0.408	0.5064	1.6825	1.7075	1	1	1	0.988733	1.00564	0.980605	6	3	6	5	10	29	4	1	101.621	207.844	137.068	477.571	10.888
0.6942	0.7304	0.6608	0.8675	0.859	1	1	1	1.32139	1.33801	1.28821	4	4	7	5	15	34	3	2	105.763	225.68	100.944	304.967	14.2829
