# Supplementary material for: Detours increase local knowledge—Exploring the hidden benefits of self-control failure
Source: PLoS One. 2021 Oct 1;16(10):e0257717. doi: 10.1371/journal.pone.0257717 (PMC8486128; doi:10.1371/journal.pone.0257717)
Supplement: S2 File — (ZIP) [file pone.0257717.s002.zip]

Archive with 321 entries (316 files):
- software/
- software/data/
- software/HaveToWantTo_eng.psyexp
- software/material/
- software/material/InstructionHaveTo.pptx
- software/material/InstructionProcedure.pptx
- software/material/Instructions English.txt
- software/material/InstructionVideo.pptx
- software/material/InstructionWantTo.pptx
- software/material/Instruktion Deutsch.txt
- software/material/TaskHaveTo.pptx
- software/Preparing the experimental software.pdf
- software/stimuli/
- software/stimuli/blank.jpg
- software/stimuli/Blank.tif
- software/stimuli/Blue.tif
- software/stimuli/Default1.tif
- software/stimuli/DefaultHave.jpg
- software/stimuli/DefaultWant.jpg
- software/stimuli/Fix.tif
- software/stimuli/HaveToB1.jpg
- software/stimuli/HaveToB2.jpg
- software/stimuli/HaveToB3.jpg
- software/stimuli/HaveToB4.jpg
- software/stimuli/HaveToB5.jpg
- software/stimuli/HaveToC1.tif
- software/stimuli/HaveToC2.tif
- software/stimuli/HaveToC3.tif
- software/stimuli/HaveToC4.tif
- software/stimuli/HaveToC5.tif
- software/stimuli/HaveToTask1.jpg
- software/stimuli/HaveToTask10.jpg
- software/stimuli/HaveToTask11.jpg
- software/stimuli/HaveToTask12.jpg
- software/stimuli/HaveToTask13.jpg
- software/stimuli/HaveToTask14.jpg
- software/stimuli/HaveToTask15.jpg
- software/stimuli/HaveToTask16.jpg
- software/stimuli/HaveToTask17.jpg
- software/stimuli/HaveToTask18.jpg
- software/stimuli/HaveToTask19.jpg
- software/stimuli/HaveToTask2.jpg
- software/stimuli/HaveToTask20.jpg
- software/stimuli/HaveToTask21.jpg
- software/stimuli/HaveToTask22.jpg
- software/stimuli/HaveToTask23.jpg
- software/stimuli/HaveToTask24.jpg
- software/stimuli/HaveToTask25.jpg
- software/stimuli/HaveToTask26.jpg
- software/stimuli/HaveToTask27.jpg
- software/stimuli/HaveToTask28.jpg
- software/stimuli/HaveToTask29.jpg
- software/stimuli/HaveToTask3.jpg
- software/stimuli/HaveToTask30.jpg
- software/stimuli/HaveToTask31.jpg
- software/stimuli/HaveToTask32.jpg
- software/stimuli/HaveToTask33.jpg
- software/stimuli/HaveToTask34.jpg
- software/stimuli/HaveToTask35.jpg
- software/stimuli/HaveToTask36.jpg
- software/stimuli/HaveToTask37.jpg
- software/stimuli/HaveToTask38.jpg
- software/stimuli/HaveToTask39.jpg
- software/stimuli/HaveToTask4.jpg
- software/stimuli/HaveToTask40.jpg
- software/stimuli/HaveToTask41.jpg
- software/stimuli/HaveToTask42.jpg
- software/stimuli/HaveToTask43.jpg
- software/stimuli/HaveToTask44.jpg
- software/stimuli/HaveToTask45.jpg
- software/stimuli/HaveToTask46.jpg
- software/stimuli/HaveToTask47.jpg
- software/stimuli/HaveToTask48.jpg
- software/stimuli/HaveToTask49.jpg
- software/stimuli/HaveToTask5.jpg
- software/stimuli/HaveToTask50.jpg
- software/stimuli/HaveToTask51.jpg
- software/stimuli/HaveToTask52.jpg
- software/stimuli/HaveToTask53.jpg
- software/stimuli/HaveToTask54.jpg
- software/stimuli/HaveToTask55.jpg
- software/stimuli/HaveToTask56.jpg
- software/stimuli/HaveToTask57.jpg
- software/stimuli/HaveToTask58.jpg
- software/stimuli/HaveToTask59.jpg
- software/stimuli/HaveToTask6.jpg
- software/stimuli/HaveToTask60.jpg
- software/stimuli/HaveToTask61.jpg
- software/stimuli/HaveToTask62.jpg
- software/stimuli/HaveToTask63.jpg
- software/stimuli/HaveToTask64.jpg
- software/stimuli/HaveToTask65.jpg
- software/stimuli/HaveToTask66.jpg
- software/stimuli/HaveToTask67.jpg
- software/stimuli/HaveToTask68.jpg
- software/stimuli/HaveToTask69.jpg
- software/stimuli/HaveToTask7.jpg
- software/stimuli/HaveToTask70.jpg
- software/stimuli/HaveToTask71.jpg
- software/stimuli/HaveToTask72.jpg
- software/stimuli/HaveToTask73.jpg
- software/stimuli/HaveToTask74.jpg
- software/stimuli/HaveToTask75.jpg
- software/stimuli/HaveToTask76.jpg
- software/stimuli/HaveToTask77.jpg
- software/stimuli/HaveToTask78.jpg
- software/stimuli/HaveToTask79.jpg
- software/stimuli/HaveToTask8.jpg
- software/stimuli/HaveToTask80.jpg
- software/stimuli/HaveToTask81.jpg
- software/stimuli/HaveToTask82.jpg
- software/stimuli/HaveToTask83.jpg
- software/stimuli/HaveToTask84.jpg
- software/stimuli/HaveToTask85.jpg
- software/stimuli/HaveToTask86.jpg
- software/stimuli/HaveToTask87.jpg
- software/stimuli/HaveToTask88.jpg
- software/stimuli/HaveToTask89.jpg
- software/stimuli/HaveToTask9.jpg
- software/stimuli/HaveToTask90.jpg
- software/stimuli/HaveToTask91.jpg
- software/stimuli/HaveToTask92.jpg
- software/stimuli/HaveToTask93.jpg
- software/stimuli/HaveToTask94.jpg
- software/stimuli/InstructionDefault.tif
- software/stimuli/InstructionHaveTo1.jpg
- software/stimuli/InstructionHaveTo2.jpg
- software/stimuli/InstructionHaveTo3.jpg
- software/stimuli/InstructionHaveTo4.jpg
- software/stimuli/InstructionHaveTo5.jpg
- software/stimuli/InstructionHaveTo6.jpg
- software/stimuli/InstructionHaveTo7.jpg
- software/stimuli/InstructionHaveTo8.jpg
- software/stimuli/InstructionHaveTo9.jpg
- software/stimuli/InstructionPause.jpg
- software/stimuli/InstructionStart.jpg
- software/stimuli/InstructionStop.jpg
- software/stimuli/InstructionThanks.jpg
- software/stimuli/InstructionVideo1.jpg
- software/stimuli/InstructionVideo2.jpg
- software/stimuli/InstructionVideo3.jpg
- software/stimuli/InstructionWantTo1.jpg
- software/stimuli/InstructionWantTo10.jpg
- software/stimuli/InstructionWantTo11.jpg
- software/stimuli/InstructionWantTo12.jpg
- software/stimuli/InstructionWantTo13.jpg
- software/stimuli/InstructionWantTo14.jpg
- software/stimuli/InstructionWantTo15.jpg
- software/stimuli/InstructionWantTo16.jpg
- software/stimuli/InstructionWantTo17.jpg
- software/stimuli/InstructionWantTo2.jpg
- software/stimuli/InstructionWantTo3.jpg
- software/stimuli/InstructionWantTo4.jpg
- software/stimuli/InstructionWantTo5.jpg
- software/stimuli/InstructionWantTo6.jpg
- software/stimuli/InstructionWantTo7.jpg
- software/stimuli/InstructionWantTo8.jpg
- software/stimuli/InstructionWantTo9.jpg
- software/stimuli/sample_pic_duck.jpg
- software/stimuli/sample_pic_face_new.jpg
- software/stimuli/sample_pic_face_old.jpg
- software/stimuli/stimuli_neutral.pptx
- software/stimuli/stimuli_positive.pptx
- software/stimuli/stimulus_neutral_01.jpg
- software/stimuli/stimulus_neutral_02.jpg
- software/stimuli/stimulus_neutral_03.jpg
- software/stimuli/stimulus_neutral_04.jpg
- software/stimuli/stimulus_neutral_05.jpg
- software/stimuli/stimulus_neutral_06.jpg
- software/stimuli/stimulus_neutral_07.jpg
- software/stimuli/stimulus_neutral_08.jpg
- software/stimuli/stimulus_neutral_09.jpg
- software/stimuli/stimulus_neutral_10.jpg
- software/stimuli/stimulus_neutral_11.jpg
- software/stimuli/stimulus_neutral_12.jpg
- software/stimuli/stimulus_neutral_13.jpg
- software/stimuli/stimulus_neutral_14.jpg
- software/stimuli/stimulus_neutral_15.jpg
- software/stimuli/stimulus_neutral_16.jpg
- software/stimuli/stimulus_neutral_17.jpg
- software/stimuli/stimulus_neutral_18.jpg
- software/stimuli/stimulus_neutral_19.jpg
- software/stimuli/stimulus_neutral_20.jpg
- software/stimuli/stimulus_neutral_21.jpg
- software/stimuli/stimulus_neutral_22.jpg
- software/stimuli/stimulus_neutral_23.jpg
- software/stimuli/stimulus_neutral_24.jpg
- software/stimuli/stimulus_neutral_25.jpg
- software/stimuli/stimulus_neutral_26.jpg
- software/stimuli/stimulus_neutral_27.jpg
- software/stimuli/stimulus_neutral_28.jpg
- software/stimuli/stimulus_neutral_29.jpg
- software/stimuli/stimulus_neutral_30.jpg
- software/stimuli/stimulus_neutral_31.jpg
- software/stimuli/stimulus_neutral_32.jpg
- software/stimuli/stimulus_neutral_33.jpg
- software/stimuli/stimulus_neutral_34.jpg
- software/stimuli/stimulus_neutral_35.jpg
- software/stimuli/stimulus_neutral_36.jpg
- software/stimuli/stimulus_neutral_37.jpg
- software/stimuli/stimulus_neutral_38.jpg
- software/stimuli/stimulus_neutral_39.jpg
- software/stimuli/stimulus_neutral_40.jpg
- software/stimuli/stimulus_neutral_41.jpg
- software/stimuli/stimulus_neutral_42.jpg
- software/stimuli/stimulus_neutral_43.jpg
- software/stimuli/stimulus_neutral_44.jpg
- software/stimuli/stimulus_neutral_45.jpg
- software/stimuli/stimulus_neutral_46.jpg
- software/stimuli/stimulus_neutral_47.jpg
- software/stimuli/stimulus_neutral_48.jpg
- software/stimuli/stimulus_neutral_49.jpg
- software/stimuli/stimulus_neutral_50.jpg
- software/stimuli/stimulus_neutral_51.jpg
- software/stimuli/stimulus_neutral_52.jpg
- software/stimuli/stimulus_neutral_53.jpg
- software/stimuli/stimulus_neutral_54.jpg
- software/stimuli/stimulus_neutral_55.jpg
- software/stimuli/stimulus_neutral_56.jpg
- software/stimuli/stimulus_neutral_57.jpg
- software/stimuli/stimulus_neutral_58.jpg
- software/stimuli/stimulus_neutral_59.jpg
- software/stimuli/stimulus_neutral_60.jpg
- software/stimuli/stimulus_neutral_61.jpg
- software/stimuli/stimulus_neutral_62.jpg
- software/stimuli/stimulus_neutral_63.jpg
- software/stimuli/stimulus_neutral_64.jpg
- software/stimuli/stimulus_neutral_65.jpg
- software/stimuli/stimulus_neutral_66.jpg
- software/stimuli/stimulus_neutral_67.jpg
- software/stimuli/stimulus_neutral_68.jpg
- software/stimuli/stimulus_neutral_69.jpg
- software/stimuli/stimulus_neutral_70.jpg
- software/stimuli/stimulus_positive_01.jpg
- software/stimuli/stimulus_positive_02.jpg
- software/stimuli/stimulus_positive_03.jpg
- software/stimuli/stimulus_positive_04.jpg
- software/stimuli/stimulus_positive_05.jpg
- software/stimuli/stimulus_positive_06.jpg
- software/stimuli/stimulus_positive_07.jpg
- software/stimuli/stimulus_positive_08.jpg
- software/stimuli/stimulus_positive_09.jpg
- software/stimuli/stimulus_positive_10.jpg
- software/stimuli/stimulus_positive_11.jpg
- software/stimuli/stimulus_positive_12.jpg
- software/stimuli/stimulus_positive_13.jpg
- software/stimuli/stimulus_positive_14.jpg
- software/stimuli/stimulus_positive_15.jpg
- software/stimuli/stimulus_positive_16.jpg
- software/stimuli/stimulus_positive_17.jpg
- software/stimuli/stimulus_positive_18.jpg
- software/stimuli/stimulus_positive_19.jpg
- software/stimuli/stimulus_positive_20.jpg
- software/stimuli/stimulus_positive_21.jpg
- software/stimuli/stimulus_positive_22.jpg
- software/stimuli/stimulus_positive_23.jpg
- software/stimuli/stimulus_positive_24.jpg
- software/stimuli/stimulus_positive_25.jpg
- software/stimuli/stimulus_positive_26.jpg
- software/stimuli/stimulus_positive_27.jpg
- software/stimuli/stimulus_positive_28.jpg
- software/stimuli/stimulus_positive_29.jpg
- software/stimuli/stimulus_positive_30.jpg
- software/stimuli/stimulus_positive_31.jpg
- software/stimuli/stimulus_positive_32.jpg
- software/stimuli/stimulus_positive_33.jpg
- software/stimuli/stimulus_positive_34.jpg
- software/stimuli/stimulus_positive_35.jpg
- software/stimuli/stimulus_positive_36.jpg
- software/stimuli/stimulus_positive_37.jpg
- software/stimuli/stimulus_positive_38.jpg
- software/stimuli/stimulus_positive_39.jpg
- software/stimuli/stimulus_positive_40.jpg
- software/stimuli/stimulus_positive_41.jpg
- software/stimuli/stimulus_positive_42.jpg
- software/stimuli/stimulus_positive_43.jpg
- software/stimuli/stimulus_positive_44.jpg
- software/stimuli/stimulus_positive_45.jpg
- software/stimuli/stimulus_positive_46.jpg
- software/stimuli/stimulus_positive_47.jpg
- software/stimuli/stimulus_positive_48.jpg
- software/stimuli/stimulus_positive_49.jpg
- software/stimuli/stimulus_positive_50.jpg
- software/stimuli/stimulus_positive_51.jpg
- software/stimuli/stimulus_positive_52.jpg
- software/stimuli/stimulus_positive_53.jpg
- software/stimuli/stimulus_positive_54.jpg
- software/stimuli/stimulus_positive_55.jpg
- software/stimuli/stimulus_positive_56.jpg
- software/stimuli/stimulus_positive_57.jpg
- software/stimuli/stimulus_positive_58.jpg
- software/stimuli/stimulus_positive_59.jpg
- software/stimuli/stimulus_positive_60.jpg
- software/stimuli/stimulus_positive_61.jpg
- software/stimuli/stimulus_positive_62.jpg
- software/stimuli/stimulus_positive_63.jpg
- software/stimuli/stimulus_positive_64.jpg
- software/stimuli/stimulus_positive_65.jpg
- software/stimuli/stimulus_positive_66.jpg
- software/stimuli/stimulus_positive_67.jpg
[truncated: 21 more entries]
