# Supplementary material for: Detours increase local knowledge—Exploring the hidden benefits of self-control failure
Source: PLoS One. 2021 Oct 1;16(10):e0257717. doi: 10.1371/journal.pone.0257717 (PMC8486128; doi:10.1371/journal.pone.0257717)
Supplement: S2 File — (ZIP) [file pone.0257717.s002.zip › software/HaveToWantTo_eng.psyexp]

<?xml version="1.0" ?>
<PsychoPy2experiment encoding="utf-8" version="2021.1.2">
  <Settings>
    <Param name="Audio latency priority" updates="None" val="use prefs" valType="str"/>
    <Param name="Audio lib" updates="None" val="ptb" valType="str"/>
    <Param name="Completed URL" updates="None" val="" valType="str"/>
    <Param name="Data file delimiter" updates="None" val="auto" valType="str"/>
    <Param name="Data filename" updates="None" val="'data/%s_%s_%s' %(expInfo['participant'], expName, expInfo['date'])" valType="code"/>
    <Param name="Enable Escape" updates="None" val="True" valType="bool"/>
    <Param name="Experiment info" updates="None" val="{'session': '001', 'participant': ''}" valType="code"/>
    <Param name="Force stereo" updates="None" val="True" valType="bool"/>
    <Param name="Full-screen window" updates="None" val="True" valType="bool"/>
    <Param name="HTML path" updates="None" val="html" valType="str"/>
    <Param name="Incomplete URL" updates="None" val="" valType="str"/>
    <Param name="JS libs" updates="None" val="packaged" valType="str"/>
    <Param name="Monitor" updates="None" val="testMonitor" valType="str"/>
    <Param name="Resources" updates="None" val="[]" valType="list"/>
    <Param name="Save csv file" updates="None" val="False" valType="bool"/>
    <Param name="Save excel file" updates="None" val="True" valType="bool"/>
    <Param name="Save log file" updates="None" val="True" valType="bool"/>
    <Param name="Save psydat file" updates="None" val="True" valType="bool"/>
    <Param name="Save wide csv file" updates="None" val="True" valType="bool"/>
    <Param name="Screen" updates="None" val="1" valType="num"/>
    <Param name="Show info dlg" updates="None" val="True" valType="bool"/>
    <Param name="Show mouse" updates="None" val="True" valType="bool"/>
    <Param name="Units" updates="None" val="pix" valType="str"/>
    <Param name="Use version" updates="None" val="" valType="str"/>
    <Param name="Window size (pixels)" updates="None" val="[1920, 1200]" valType="code"/>
    <Param name="blendMode" updates="None" val="avg" valType="str"/>
    <Param name="color" updates="None" val="$[-1,-1,-1]" valType="str"/>
    <Param name="colorSpace" updates="None" val="rgb" valType="str"/>
    <Param name="expName" updates="None" val="WillpowerPP" valType="str"/>
    <Param name="exportHTML" updates="None" val="on Sync" valType="str"/>
    <Param name="logging level" updates="None" val="exp" valType="code"/>
  </Settings>
  <Routines>
    <Routine name="Pause">
      <ImageComponent name="imgPause">
        <Param name="color" updates="constant" val="$[1,1,1]" valType="str"/>
        <Param name="colorSpace" updates="constant" val="rgb" valType="str"/>
        <Param name="contrast" updates="constant" val="1" valType="num"/>
        <Param name="disabled" updates="None" val="False" valType="bool"/>
        <Param name="durationEstim" updates="None" val="" valType="code"/>
        <Param name="flipHoriz" updates="constant" val="False" valType="bool"/>
        <Param name="flipVert" updates="constant" val="False" valType="bool"/>
        <Param name="image" updates="constant" val="stimuli/InstructionPause.jpg" valType="str"/>
        <Param name="interpolate" updates="constant" val="linear" valType="str"/>
        <Param name="mask" updates="constant" val="None" valType="str"/>
        <Param name="name" updates="None" val="imgPause" valType="code"/>
        <Param name="opacity" updates="constant" val="1" valType="code"/>
        <Param name="ori" updates="constant" val="0" valType="code"/>
        <Param name="pos" updates="constant" val="[0, 0]" valType="code"/>
        <Param name="saveStartStop" updates="None" val="True" valType="bool"/>
        <Param name="size" updates="constant" val="[1024,768]" valType="code"/>
        <Param name="startEstim" updates="None" val="" valType="code"/>
        <Param name="startType" updates="None" val="time (s)" valType="str"/>
        <Param name="startVal" updates="None" val="0.0" valType="code"/>
        <Param name="stopType" updates="None" val="duration (s)" valType="str"/>
        <Param name="stopVal" updates="constant" val="" valType="code"/>
        <Param name="syncScreenRefresh" updates="None" val="True" valType="bool"/>
        <Param name="texture resolution" updates="constant" val="128" valType="code"/>
        <Param name="units" updates="None" val="from exp settings" valType="str"/>
      </ImageComponent>
      <KeyboardComponent name="keyPause">
        <Param name="allowedKeys" updates="constant" val="'b'" valType="code"/>
        <Param name="correctAns" updates="constant" val="" valType="str"/>
        <Param name="disabled" updates="None" val="False" valType="bool"/>
        <Param name="discard previous" updates="constant" val="True" valType="bool"/>
        <Param name="durationEstim" updates="None" val="" valType="code"/>
        <Param name="forceEndRoutine" updates="constant" val="True" valType="bool"/>
        <Param name="name" updates="None" val="keyPause" valType="code"/>
        <Param name="saveStartStop" updates="None" val="True" valType="bool"/>
        <Param name="startEstim" updates="None" val="" valType="code"/>
        <Param name="startType" updates="None" val="time (s)" valType="str"/>
        <Param name="startVal" updates="None" val="1.0" valType="code"/>
        <Param name="stopType" updates="None" val="duration (s)" valType="str"/>
        <Param name="stopVal" updates="constant" val="" valType="code"/>
        <Param name="store" updates="constant" val="last key" valType="str"/>
        <Param name="storeCorrect" updates="constant" val="False" valType="bool"/>
        <Param name="syncScreenRefresh" updates="constant" val="True" valType="bool"/>
      </KeyboardComponent>
    </Routine>
    <Routine name="Stop">
      <ImageComponent name="imgStop">
        <Param name="color" updates="constant" val="$[1,1,1]" valType="str"/>
        <Param name="colorSpace" updates="constant" val="rgb" valType="str"/>
        <Param name="contrast" updates="constant" val="1" valType="num"/>
        <Param name="disabled" updates="None" val="False" valType="bool"/>
        <Param name="durationEstim" updates="None" val="" valType="code"/>
        <Param name="flipHoriz" updates="constant" val="False" valType="bool"/>
        <Param name="flipVert" updates="constant" val="False" valType="bool"/>
        <Param name="image" updates="constant" val="stimuli/InstructionStop.jpg" valType="str"/>
        <Param name="interpolate" updates="constant" val="linear" valType="str"/>
        <Param name="mask" updates="constant" val="None" valType="str"/>
        <Param name="name" updates="None" val="imgStop" valType="code"/>
        <Param name="opacity" updates="constant" val="1" valType="code"/>
        <Param name="ori" updates="constant" val="0" valType="code"/>
        <Param name="pos" updates="constant" val="[0, 0]" valType="code"/>
        <Param name="saveStartStop" updates="None" val="True" valType="bool"/>
        <Param name="size" updates="constant" val="[1024, 768]" valType="code"/>
        <Param name="startEstim" updates="None" val="" valType="code"/>
        <Param name="startType" updates="None" val="time (s)" valType="str"/>
        <Param name="startVal" updates="None" val="0.0" valType="code"/>
        <Param name="stopType" updates="None" val="duration (s)" valType="str"/>
        <Param name="stopVal" updates="constant" val="" valType="code"/>
        <Param name="syncScreenRefresh" updates="None" val="True" valType="bool"/>
        <Param name="texture resolution" updates="constant" val="128" valType="code"/>
        <Param name="units" updates="None" val="from exp settings" valType="str"/>
      </ImageComponent>
      <KeyboardComponent name="keyStop">
        <Param name="allowedKeys" updates="constant" val="" valType="code"/>
        <Param name="correctAns" updates="constant" val="" valType="str"/>
        <Param name="disabled" updates="None" val="False" valType="bool"/>
        <Param name="discard previous" updates="constant" val="True" valType="bool"/>
        <Param name="durationEstim" updates="None" val="" valType="code"/>
        <Param name="forceEndRoutine" updates="constant" val="True" valType="bool"/>
        <Param name="name" updates="None" val="keyStop" valType="code"/>
        <Param name="saveStartStop" updates="None" val="True" valType="bool"/>
        <Param name="startEstim" updates="None" val="" valType="code"/>
        <Param name="startType" updates="None" val="time (s)" valType="str"/>
        <Param name="startVal" updates="None" val="0.0" valType="code"/>
        <Param name="stopType" updates="None" val="duration (s)" valType="str"/>
        <Param name="stopVal" updates="constant" val="" valType="code"/>
        <Param name="store" updates="constant" val="last key" valType="str"/>
        <Param name="storeCorrect" updates="constant" val="False" valType="bool"/>
        <Param name="syncScreenRefresh" updates="constant" val="True" valType="bool"/>
      </KeyboardComponent>
    </Routine>
    <Routine name="MyVideo">
      <MovieComponent name="moviemovMyVideo">
        <Param name="No audio" updates="None" val="False" valType="bool"/>
        <Param name="backend" updates="None" val="moviepy" valType="str"/>
        <Param name="contrast" updates="constant" val="1" valType="num"/>
        <Param name="disabled" updates="None" val="False" valType="bool"/>
        <Param name="durationEstim" updates="None" val="" valType="code"/>
        <Param name="forceEndRoutine" updates="constant" val="True" valType="bool"/>
        <Param name="loop" updates="None" val="False" valType="bool"/>
        <Param name="movie" updates="constant" val="$'stimuli/'+'Video.avi'" valType="str"/>
        <Param name="name" updates="None" val="moviemovMyVideo" valType="code"/>
        <Param name="opacity" updates="constant" val="1" valType="code"/>
        <Param name="ori" updates="constant" val="0" valType="code"/>
        <Param name="pos" updates="constant" val="[0, 0]" valType="code"/>
        <Param name="saveStartStop" updates="None" val="True" valType="bool"/>
        <Param name="size" updates="constant" val="" valType="code"/>
        <Param name="startEstim" updates="None" val="" valType="code"/>
        <Param name="startType" updates="None" val="time (s)" valType="str"/>
        <Param name="startVal" updates="None" val="0.0" valType="code"/>
        <Param name="stopType" updates="None" val="duration (s)" valType="str"/>
        <Param name="stopVal" updates="constant" val="598" valType="code"/>
        <Param name="syncScreenRefresh" updates="None" val="True" valType="bool"/>
        <Param name="units" updates="None" val="from exp settings" valType="str"/>
      </MovieComponent>
    </Routine>
    <Routine name="WantToTaskRatingCon">
      <CodeComponent name="code_2">
        <Param name="Before Experiment" updates="constant" val="" valType="extendedCode"/>
        <Param name="Before JS Experiment" updates="constant" val="" valType="extendedCode"/>
        <Param name="Begin Experiment" updates="constant" val="" valType="extendedCode"/>
        <Param name="Begin JS Experiment" updates="constant" val="" valType="extendedCode"/>
        <Param name="Begin JS Routine" updates="constant" val="" valType="extendedCode"/>
        <Param name="Begin Routine" updates="constant" val="mseMaus4.setVisible(1)&amp;#10;mseMaus4.clickReset()" valType="extendedCode"/>
        <Param name="Code Type" updates="None" val="Py" valType="str"/>
        <Param name="Each Frame" updates="constant" val="" valType="extendedCode"/>
        <Param name="Each JS Frame" updates="constant" val="" valType="extendedCode"/>
        <Param name="End Experiment" updates="constant" val="" valType="extendedCode"/>
        <Param name="End JS Experiment" updates="constant" val="" valType="extendedCode"/>
        <Param name="End JS Routine" updates="constant" val="" valType="extendedCode"/>
        <Param name="End Routine" updates="constant" val="" valType="extendedCode"/>
        <Param name="disabled" updates="None" val="False" valType="bool"/>
        <Param name="name" updates="None" val="code_2" valType="code"/>
      </CodeComponent>
      <RatingScaleComponent name="rtgWantToCon">
        <Param name="categoryChoices" updates="constant" val="" valType="str"/>
        <Param name="customize_everything" updates="constant" val="" valType="str"/>
        <Param name="disabled" updates="None" val="False" valType="bool"/>
        <Param name="disappear" updates="constant" val="False" valType="bool"/>
        <Param name="durationEstim" updates="None" val="" valType="code"/>
        <Param name="forceEndRoutine" updates="constant" val="True" valType="bool"/>
        <Param name="high" updates="constant" val="4" valType="code"/>
        <Param name="labels" updates="constant" val="very unsure, very sure" valType="str"/>
        <Param name="low" updates="constant" val="1" valType="code"/>
        <Param name="marker" updates="constant" val="triangle" valType="str"/>
        <Param name="markerStart" updates="constant" val="" valType="str"/>
        <Param name="name" updates="None" val="rtgWantToCon" valType="code"/>
        <Param name="pos" updates="constant" val="0, -0.4" valType="str"/>
        <Param name="saveStartStop" updates="None" val="True" valType="bool"/>
        <Param name="scaleDescription" updates="constant" val="How sure are you?" valType="str"/>
        <Param name="showAccept" updates="constant" val="True" valType="bool"/>
        <Param name="singleClick" updates="constant" val="False" valType="bool"/>
        <Param name="size" updates="constant" val="1.0" valType="code"/>
        <Param name="startEstim" updates="None" val="" valType="code"/>
        <Param name="startType" updates="None" val="time (s)" valType="str"/>
        <Param name="startVal" updates="None" val="0.5" valType="code"/>
        <Param name="stopType" updates="None" val="condition" valType="str"/>
        <Param name="stopVal" updates="constant" val="" valType="code"/>
        <Param name="storeHistory" updates="constant" val="False" valType="bool"/>
        <Param name="storeRating" updates="constant" val="True" valType="bool"/>
        <Param name="storeRatingTime" updates="constant" val="True" valType="bool"/>
        <Param name="syncScreenRefresh" updates="None" val="False" valType="bool"/>
        <Param name="tickHeight" updates="constant" val="" valType="str"/>
        <Param name="visualAnalogScale" updates="constant" val="False" valType="bool"/>
      </RatingScaleComponent>
      <MouseComponent name="mseMaus4">
        <Param name="clickable" updates="constant" val="" valType="code"/>
        <Param name="disabled" updates="None" val="False" valType="bool"/>
        <Param name="durationEstim" updates="None" val="" valType="code"/>
        <Param name="forceEndRoutineOnPress" updates="constant" val="never" valType="str"/>
        <Param name="name" updates="None" val="mseMaus4" valType="code"/>
        <Param name="newClicksOnly" updates="constant" val="True" valType="bool"/>
        <Param name="saveMouseState" updates="None" val="final" valType="str"/>
        <Param name="saveParamsClickable" updates="constant" val="name," valType="code"/>
        <Param name="saveStartStop" updates="None" val="True" valType="bool"/>
        <Param name="startEstim" updates="None" val="" valType="code"/>
        <Param name="startType" updates="None" val="time (s)" valType="str"/>
        <Param name="startVal" updates="None" val="0.5" valType="code"/>
        <Param name="stopType" updates="None" val="duration (s)" valType="str"/>
        <Param name="stopVal" updates="constant" val="" valType="code"/>
        <Param name="syncScreenRefresh" updates="None" val="False" valType="bool"/>
        <Param name="timeRelativeTo" updates="constant" val="routine" valType="str"/>
      </MouseComponent>
      <CodeComponent name="code_3">
        <Param name="Before Experiment" updates="constant" val="" valType="extendedCode"/>
        <Param name="Before JS Experiment" updates="constant" val="" valType="extendedCode"/>
        <Param name="Begin Experiment" updates="constant" val="" valType="extendedCode"/>
        <Param name="Begin JS Experiment" updates="constant" val="" valType="extendedCode"/>
        <Param name="Begin JS Routine" updates="constant" val="" valType="extendedCode"/>
        <Param name="Begin Routine" updates="constant" val="" valType="extendedCode"/>
        <Param name="Code Type" updates="None" val="Py" valType="str"/>
        <Param name="Each Frame" updates="constant" val="" valType="extendedCode"/>
        <Param name="Each JS Frame" updates="constant" val="" valType="extendedCode"/>
        <Param name="End Experiment" updates="constant" val="" valType="extendedCode"/>
        <Param name="End JS Experiment" updates="constant" val="" valType="extendedCode"/>
        <Param name="End JS Routine" updates="constant" val="" valType="extendedCode"/>
        <Param name="End Routine" updates="constant" val="mseMaus3.setVisible(0)&amp;#10;mseMaus4.setVisible(0)" valType="extendedCode"/>
        <Param name="disabled" updates="None" val="False" valType="bool"/>
        <Param name="name" updates="None" val="code_3" valType="code"/>
      </CodeComponent>
    </Routine>
    <Routine name="Start">
      <ImageComponent name="imgStart">
        <Param name="color" updates="constant" val="$[1,1,1]" valType="str"/>
        <Param name="colorSpace" updates="constant" val="rgb" valType="str"/>
        <Param name="contrast" updates="constant" val="1" valType="num"/>
        <Param name="disabled" updates="None" val="False" valType="bool"/>
        <Param name="durationEstim" updates="None" val="" valType="code"/>
        <Param name="flipHoriz" updates="constant" val="False" valType="bool"/>
        <Param name="flipVert" updates="constant" val="False" valType="bool"/>
        <Param name="image" updates="constant" val="stimuli/InstructionStart.jpg" valType="str"/>
        <Param name="interpolate" updates="constant" val="linear" valType="str"/>
        <Param name="mask" updates="constant" val="None" valType="str"/>
        <Param name="name" updates="None" val="imgStart" valType="code"/>
        <Param name="opacity" updates="constant" val="1" valType="code"/>
        <Param name="ori" updates="constant" val="0" valType="code"/>
        <Param name="pos" updates="constant" val="[0, 0]" valType="code"/>
        <Param name="saveStartStop" updates="None" val="True" valType="bool"/>
        <Param name="size" updates="constant" val="[1600, 1200]" valType="code"/>
        <Param name="startEstim" updates="None" val="" valType="code"/>
        <Param name="startType" updates="None" val="time (s)" valType="str"/>
        <Param name="startVal" updates="None" val="0.0" valType="code"/>
        <Param name="stopType" updates="None" val="duration (s)" valType="str"/>
        <Param name="stopVal" updates="constant" val="" valType="code"/>
        <Param name="syncScreenRefresh" updates="None" val="True" valType="bool"/>
        <Param name="texture resolution" updates="constant" val="128" valType="code"/>
        <Param name="units" updates="None" val="from exp settings" valType="str"/>
      </ImageComponent>
      <MouseComponent name="mouse">
        <Param name="clickable" updates="constant" val="" valType="code"/>
        <Param name="disabled" updates="None" val="False" valType="bool"/>
        <Param name="durationEstim" updates="None" val="" valType="code"/>
        <Param name="forceEndRoutineOnPress" updates="constant" val="any click" valType="str"/>
        <Param name="name" updates="None" val="mouse" valType="code"/>
        <Param name="newClicksOnly" updates="constant" val="True" valType="bool"/>
        <Param name="saveMouseState" updates="None" val="final" valType="str"/>
        <Param name="saveParamsClickable" updates="constant" val="name," valType="code"/>
        <Param name="saveStartStop" updates="None" val="True" valType="bool"/>
        <Param name="startEstim" updates="None" val="" valType="code"/>
        <Param name="startType" updates="None" val="time (s)" valType="str"/>
        <Param name="startVal" updates="None" val="0.25" valType="code"/>
        <Param name="stopType" updates="None" val="duration (s)" valType="str"/>
        <Param name="stopVal" updates="constant" val="" valType="code"/>
        <Param name="syncScreenRefresh" updates="None" val="False" valType="bool"/>
        <Param name="timeRelativeTo" updates="constant" val="mouse onset" valType="str"/>
      </MouseComponent>
    </Routine>
    <Routine name="WantToTaskRatingRec">
      <CodeComponent name="code">
        <Param name="Before Experiment" updates="constant" val="" valType="extendedCode"/>
        <Param name="Before JS Experiment" updates="constant" val="" valType="extendedCode"/>
        <Param name="Begin Experiment" updates="constant" val="" valType="extendedCode"/>
        <Param name="Begin JS Experiment" updates="constant" val="" valType="extendedCode"/>
        <Param name="Begin JS Routine" updates="constant" val="" valType="extendedCode"/>
        <Param name="Begin Routine" updates="constant" val="mseMaus3.setVisible(1)&amp;#10;mseMaus3.clickReset()" valType="extendedCode"/>
        <Param name="Code Type" updates="None" val="Py" valType="str"/>
        <Param name="Each Frame" updates="constant" val="" valType="extendedCode"/>
        <Param name="Each JS Frame" updates="constant" val="" valType="extendedCode"/>
        <Param name="End Experiment" updates="constant" val="" valType="extendedCode"/>
        <Param name="End JS Experiment" updates="constant" val="" valType="extendedCode"/>
        <Param name="End JS Routine" updates="constant" val="" valType="extendedCode"/>
        <Param name="End Routine" updates="constant" val="" valType="extendedCode"/>
        <Param name="disabled" updates="None" val="False" valType="bool"/>
        <Param name="name" updates="None" val="code" valType="code"/>
      </CodeComponent>
      <RatingScaleComponent name="rtgWantToRec">
        <Param name="categoryChoices" updates="constant" val="" valType="str"/>
        <Param name="customize_everything" updates="constant" val="" valType="str"/>
        <Param name="disabled" updates="None" val="False" valType="bool"/>
        <Param name="disappear" updates="constant" val="False" valType="bool"/>
        <Param name="durationEstim" updates="None" val="" valType="code"/>
        <Param name="forceEndRoutine" updates="constant" val="True" valType="bool"/>
        <Param name="high" updates="constant" val="1" valType="code"/>
        <Param name="labels" updates="constant" val="new, old" valType="str"/>
        <Param name="low" updates="constant" val="0" valType="code"/>
        <Param name="marker" updates="constant" val="triangle" valType="str"/>
        <Param name="markerStart" updates="constant" val="" valType="str"/>
        <Param name="name" updates="None" val="rtgWantToRec" valType="code"/>
        <Param name="pos" updates="constant" val="0, -0.4" valType="str"/>
        <Param name="saveStartStop" updates="None" val="True" valType="bool"/>
        <Param name="scaleDescription" updates="constant" val="Was the picture new or old?" valType="str"/>
        <Param name="showAccept" updates="constant" val="True" valType="bool"/>
        <Param name="singleClick" updates="constant" val="False" valType="bool"/>
        <Param name="size" updates="constant" val="1.0" valType="code"/>
        <Param name="startEstim" updates="None" val="" valType="code"/>
        <Param name="startType" updates="None" val="time (s)" valType="str"/>
        <Param name="startVal" updates="None" val="0.5" valType="code"/>
        <Param name="stopType" updates="None" val="condition" valType="str"/>
        <Param name="stopVal" updates="constant" val="" valType="code"/>
        <Param name="storeHistory" updates="constant" val="False" valType="bool"/>
        <Param name="storeRating" updates="constant" val="True" valType="bool"/>
        <Param name="storeRatingTime" updates="constant" val="True" valType="bool"/>
        <Param name="syncScreenRefresh" updates="None" val="False" valType="bool"/>
        <Param name="tickHeight" updates="constant" val="" valType="str"/>
        <Param name="visualAnalogScale" updates="constant" val="False" valType="bool"/>
      </RatingScaleComponent>
      <MouseComponent name="mseMaus3">
        <Param name="clickable" updates="constant" val="" valType="code"/>
        <Param name="disabled" updates="None" val="False" valType="bool"/>
        <Param name="durationEstim" updates="None" val="" valType="code"/>
        <Param name="forceEndRoutineOnPress" updates="constant" val="never" valType="str"/>
        <Param name="name" updates="None" val="mseMaus3" valType="code"/>
        <Param name="newClicksOnly" updates="constant" val="True" valType="bool"/>
        <Param name="saveMouseState" updates="None" val="final" valType="str"/>
        <Param name="saveParamsClickable" updates="constant" val="name," valType="code"/>
        <Param name="saveStartStop" updates="None" val="True" valType="bool"/>
        <Param name="startEstim" updates="None" val="" valType="code"/>
        <Param name="startType" updates="None" val="time (s)" valType="str"/>
        <Param name="startVal" updates="None" val="0.5" valType="code"/>
        <Param name="stopType" updates="None" val="duration (s)" valType="str"/>
        <Param name="stopVal" updates="constant" val="" valType="code"/>
        <Param name="syncScreenRefresh" updates="None" val="False" valType="bool"/>
        <Param name="timeRelativeTo" updates="constant" val="routine" valType="str"/>
      </MouseComponent>
    </Routine>
    <Routine name="HaveToTaskTrial">
      <PolygonComponent name="plgTop">
        <Param name="colorSpace" updates="constant" val="rgb" valType="str"/>
        <Param name="contrast" updates="constant" val="1" valType="num"/>
        <Param name="disabled" updates="None" val="False" valType="bool"/>
        <Param name="durationEstim" updates="None" val="" valType="code"/>
        <Param name="fillColor" updates="constant" val="$[-1,-1,-1]" valType="str"/>
        <Param name="fillColorSpace" updates="constant" val="rgb" valType="str"/>
        <Param name="interpolate" updates="constant" val="linear" valType="str"/>
        <Param name="lineColor" updates="constant" val="$[1,1,1]" valType="str"/>
        <Param name="lineColorSpace" updates="constant" val="rgb" valType="str"/>
        <Param name="lineWidth" updates="constant" val="1" valType="code"/>
        <Param name="nVertices" updates="constant" val="4" valType="int"/>
        <Param name="name" updates="None" val="plgTop" valType="code"/>
        <Param name="opacity" updates="constant" val="1" valType="code"/>
        <Param name="ori" updates="constant" val="0" valType="code"/>
        <Param name="pos" updates="constant" val="[0, 210]" valType="code"/>
        <Param name="saveStartStop" updates="None" val="True" valType="bool"/>
        <Param name="shape" updates="constant" val="rectangle" valType="str"/>
        <Param name="size" updates="constant" val="[535,401]" valType="code"/>
        <Param name="startEstim" updates="None" val="" valType="code"/>
        <Param name="startType" updates="None" val="time (s)" valType="str"/>
        <Param name="startVal" updates="None" val="0" valType="code"/>
        <Param name="stopType" updates="None" val="duration (s)" valType="str"/>
        <Param name="stopVal" updates="constant" val="3" valType="code"/>
        <Param name="syncScreenRefresh" updates="None" val="True" valType="bool"/>
        <Param name="units" updates="None" val="from exp settings" valType="str"/>
      </PolygonComponent>
      <PolygonComponent name="plgBottom">
        <Param name="colorSpace" updates="constant" val="rgb" valType="str"/>
        <Param name="contrast" updates="constant" val="1" valType="num"/>
        <Param name="disabled" updates="None" val="False" valType="bool"/>
        <Param name="durationEstim" updates="None" val="" valType="code"/>
        <Param name="fillColor" updates="constant" val="$[-1,-1,-1]" valType="str"/>
        <Param name="fillColorSpace" updates="constant" val="rgb" valType="str"/>
        <Param name="interpolate" updates="constant" val="linear" valType="str"/>
        <Param name="lineColor" updates="constant" val="$[1,1,1]" valType="str"/>
        <Param name="lineColorSpace" updates="constant" val="rgb" valType="str"/>
        <Param name="lineWidth" updates="constant" val="1" valType="code"/>
        <Param name="nVertices" updates="constant" val="4" valType="int"/>
        <Param name="name" updates="None" val="plgBottom" valType="code"/>
        <Param name="opacity" updates="constant" val="1" valType="code"/>
        <Param name="ori" updates="constant" val="0" valType="code"/>
        <Param name="pos" updates="constant" val="[0, -210]" valType="code"/>
        <Param name="saveStartStop" updates="None" val="True" valType="bool"/>
        <Param name="shape" updates="constant" val="rectangle" valType="str"/>
        <Param name="size" updates="constant" val="[535, 401]" valType="code"/>
        <Param name="startEstim" updates="None" val="" valType="code"/>
        <Param name="startType" updates="None" val="time (s)" valType="str"/>
        <Param name="startVal" updates="None" val="0" valType="code"/>
        <Param name="stopType" updates="None" val="duration (s)" valType="str"/>
        <Param name="stopVal" updates="constant" val="3" valType="code"/>
        <Param name="syncScreenRefresh" updates="None" val="True" valType="bool"/>
        <Param name="units" updates="None" val="from exp settings" valType="str"/>
      </PolygonComponent>
      <TextComponent name="txtHaveToFix">
        <Param name="color" updates="constant" val="white" valType="str"/>
        <Param name="colorSpace" updates="constant" val="rgb" valType="str"/>
        <Param name="contrast" updates="constant" val="1" valType="num"/>
        <Param name="disabled" updates="None" val="False" valType="bool"/>
        <Param name="durationEstim" updates="None" val="" valType="code"/>
        <Param name="flip" updates="constant" val="" valType="str"/>
        <Param name="font" updates="constant" val="Arial" valType="str"/>
        <Param name="languageStyle" updates="None" val="LTR" valType="str"/>
        <Param name="letterHeight" updates="constant" val="20" valType="code"/>
        <Param name="name" updates="None" val="txtHaveToFix" valType="code"/>
        <Param name="opacity" updates="constant" val="1" valType="code"/>
        <Param name="ori" updates="constant" val="0" valType="code"/>
        <Param name="pos" updates="constant" val="[0, 0]" valType="code"/>
        <Param name="saveStartStop" updates="None" val="True" valType="bool"/>
        <Param name="startEstim" updates="None" val="" valType="code"/>
        <Param name="startType" updates="None" val="frame N" valType="str"/>
        <Param name="startVal" updates="None" val="0" valType="code"/>
        <Param name="stopType" updates="None" val="duration (frames)" valType="str"/>
        <Param name="stopVal" updates="constant" val="2" valType="code"/>
        <Param name="syncScreenRefresh" updates="None" val="True" valType="bool"/>
        <Param name="text" updates="constant" val="X" valType="str"/>
        <Param name="units" updates="None" val="from exp settings" valType="str"/>
        <Param name="wrapWidth" updates="constant" val="" valType="code"/>
      </TextComponent>
      <CodeComponent name="codeMausPrep">
        <Param name="Before Experiment" updates="constant" val="" valType="extendedCode"/>
        <Param name="Before JS Experiment" updates="constant" val="" valType="extendedCode"/>
        <Param name="Begin Experiment" updates="constant" val="" valType="extendedCode"/>
        <Param name="Begin JS Experiment" updates="constant" val="" valType="extendedCode"/>
        <Param name="Begin JS Routine" updates="constant" val="" valType="extendedCode"/>
        <Param name="Begin Routine" updates="constant" val="mseMaus2.setVisible(0)&amp;#10;mseMaus2.clickReset()&amp;#10;&amp;#10;" valType="extendedCode"/>
        <Param name="Code Type" updates="None" val="Auto-&gt;JS" valType="str"/>
        <Param name="Each Frame" updates="constant" val="" valType="extendedCode"/>
        <Param name="Each JS Frame" updates="constant" val="" valType="extendedCode"/>
        <Param name="End Experiment" updates="constant" val="" valType="extendedCode"/>
        <Param name="End JS Experiment" updates="constant" val="" valType="extendedCode"/>
        <Param name="End JS Routine" updates="constant" val="" valType="extendedCode"/>
        <Param name="End Routine" updates="constant" val="" valType="extendedCode"/>
        <Param name="disabled" updates="None" val="False" valType="bool"/>
        <Param name="name" updates="None" val="codeMausPrep" valType="code"/>
      </CodeComponent>
      <ImageComponent name="imgHaveToFirstTop">
        <Param name="color" updates="constant" val="$[1,1,1]" valType="str"/>
        <Param name="colorSpace" updates="constant" val="rgb" valType="str"/>
        <Param name="contrast" updates="constant" val="1" valType="num"/>
        <Param name="disabled" updates="None" val="False" valType="bool"/>
        <Param name="durationEstim" updates="None" val="" valType="code"/>
        <Param name="flipHoriz" updates="constant" val="False" valType="bool"/>
        <Param name="flipVert" updates="constant" val="False" valType="bool"/>
        <Param name="image" updates="set during: HaveToTaskTrial.ISI" val="$'stimuli/'+FirstTop" valType="str"/>
        <Param name="interpolate" updates="constant" val="linear" valType="str"/>
        <Param name="mask" updates="constant" val="None" valType="str"/>
        <Param name="name" updates="None" val="imgHaveToFirstTop" valType="code"/>
        <Param name="opacity" updates="constant" val="1" valType="code"/>
        <Param name="ori" updates="constant" val="0" valType="code"/>
        <Param name="pos" updates="constant" val="[0, 210]" valType="code"/>
        <Param name="saveStartStop" updates="None" val="True" valType="bool"/>
        <Param name="size" updates="constant" val="[534, 400]" valType="code"/>
        <Param name="startEstim" updates="None" val="" valType="code"/>
        <Param name="startType" updates="None" val="time (s)" valType="str"/>
        <Param name="startVal" updates="None" val="2" valType="code"/>
        <Param name="stopType" updates="None" val="duration (s)" valType="str"/>
        <Param name="stopVal" updates="constant" val="0.5" valType="code"/>
        <Param name="syncScreenRefresh" updates="None" val="True" valType="bool"/>
        <Param name="texture resolution" updates="constant" val="128" valType="code"/>
        <Param name="units" updates="None" val="from exp settings" valType="str"/>
      </ImageComponent>
      <ImageComponent name="imgHaveToFirstBottom">
        <Param name="color" updates="constant" val="$[1,1,1]" valType="str"/>
        <Param name="colorSpace" updates="constant" val="rgb" valType="str"/>
        <Param name="contrast" updates="constant" val="1" valType="num"/>
        <Param name="disabled" updates="None" val="False" valType="bool"/>
        <Param name="durationEstim" updates="None" val="" valType="code"/>
        <Param name="flipHoriz" updates="constant" val="False" valType="bool"/>
        <Param name="flipVert" updates="constant" val="False" valType="bool"/>
        <Param name="image" updates="set during: HaveToTaskTrial.ISI" val="$'stimuli/'+FirstBottom" valType="str"/>
        <Param name="interpolate" updates="constant" val="linear" valType="str"/>
        <Param name="mask" updates="constant" val="None" valType="str"/>
        <Param name="name" updates="None" val="imgHaveToFirstBottom" valType="code"/>
        <Param name="opacity" updates="constant" val="1" valType="code"/>
        <Param name="ori" updates="constant" val="0" valType="code"/>
        <Param name="pos" updates="constant" val="[0, -210]" valType="code"/>
        <Param name="saveStartStop" updates="None" val="True" valType="bool"/>
        <Param name="size" updates="constant" val="[534, 400]" valType="code"/>
        <Param name="startEstim" updates="None" val="" valType="code"/>
        <Param name="startType" updates="None" val="time (s)" valType="str"/>
        <Param name="startVal" updates="None" val="2" valType="code"/>
        <Param name="stopType" updates="None" val="duration (s)" valType="str"/>
        <Param name="stopVal" updates="constant" val="0.5" valType="code"/>
        <Param name="syncScreenRefresh" updates="None" val="True" valType="bool"/>
        <Param name="texture resolution" updates="constant" val="128" valType="code"/>
        <Param name="units" updates="None" val="from exp settings" valType="str"/>
      </ImageComponent>
      <ImageComponent name="imgHaveToSecondTop">
        <Param name="color" updates="constant" val="$[1,1,1]" valType="str"/>
        <Param name="colorSpace" updates="constant" val="rgb" valType="str"/>
        <Param name="contrast" updates="constant" val="1" valType="num"/>
        <Param name="disabled" updates="None" val="False" valType="bool"/>
        <Param name="durationEstim" updates="None" val="" valType="code"/>
        <Param name="flipHoriz" updates="constant" val="False" valType="bool"/>
        <Param name="flipVert" updates="constant" val="False" valType="bool"/>
        <Param name="image" updates="set during: HaveToTaskTrial.ISI" val="$'stimuli/'+SecondTop" valType="str"/>
        <Param name="interpolate" updates="constant" val="linear" valType="str"/>
        <Param name="mask" updates="constant" val="None" valType="str"/>
        <Param name="name" updates="None" val="imgHaveToSecondTop" valType="code"/>
        <Param name="opacity" updates="constant" val="1" valType="code"/>
        <Param name="ori" updates="constant" val="0" valType="code"/>
        <Param name="pos" updates="constant" val="[0, 210]" valType="code"/>
        <Param name="saveStartStop" updates="None" val="True" valType="bool"/>
        <Param name="size" updates="constant" val="[534, 400]" valType="code"/>
        <Param name="startEstim" updates="None" val="" valType="code"/>
        <Param name="startType" updates="None" val="time (s)" valType="str"/>
        <Param name="startVal" updates="None" val="2.5" valType="code"/>
        <Param name="stopType" updates="None" val="duration (s)" valType="str"/>
        <Param name="stopVal" updates="constant" val="0.5" valType="code"/>
        <Param name="syncScreenRefresh" updates="None" val="True" valType="bool"/>
        <Param name="texture resolution" updates="constant" val="128" valType="code"/>
        <Param name="units" updates="None" val="from exp settings" valType="str"/>
      </ImageComponent>
      <StaticComponent name="ISI">
        <Param name="code" updates="None" val="" valType="code"/>
        <Param name="disabled" updates="None" val="False" valType="bool"/>
        <Param name="durationEstim" updates="None" val="" valType="code"/>
        <Param name="name" updates="None" val="ISI" valType="code"/>
        <Param name="saveStartStop" updates="None" val="True" valType="bool"/>
        <Param name="startEstim" updates="None" val="" valType="code"/>
        <Param name="startType" updates="None" val="time (s)" valType="str"/>
        <Param name="startVal" updates="None" val="0.0" valType="code"/>
        <Param name="stopType" updates="None" val="duration (s)" valType="str"/>
        <Param name="stopVal" updates="constant" val="1" valType="code"/>
        <Param name="syncScreenRefresh" updates="None" val="False" valType="bool"/>
      </StaticComponent>
      <ImageComponent name="imgHaveToSecondBottom">
        <Param name="color" updates="constant" val="$[1,1,1]" valType="str"/>
        <Param name="colorSpace" updates="constant" val="rgb" valType="str"/>
        <Param name="contrast" updates="constant" val="1" valType="num"/>
        <Param name="disabled" updates="None" val="False" valType="bool"/>
        <Param name="durationEstim" updates="None" val="" valType="code"/>
        <Param name="flipHoriz" updates="constant" val="False" valType="bool"/>
        <Param name="flipVert" updates="constant" val="False" valType="bool"/>
        <Param name="image" updates="set during: HaveToTaskTrial.ISI" val="$'stimuli/'+SecondBottom" valType="str"/>
        <Param name="interpolate" updates="constant" val="linear" valType="str"/>
        <Param name="mask" updates="constant" val="None" valType="str"/>
        <Param name="name" updates="None" val="imgHaveToSecondBottom" valType="code"/>
        <Param name="opacity" updates="constant" val="1" valType="code"/>
        <Param name="ori" updates="constant" val="0" valType="code"/>
        <Param name="pos" updates="constant" val="[0,-210]" valType="code"/>
        <Param name="saveStartStop" updates="None" val="True" valType="bool"/>
        <Param name="size" updates="constant" val="[534, 400]" valType="code"/>
        <Param name="startEstim" updates="None" val="" valType="code"/>
        <Param name="startType" updates="None" val="time (s)" valType="str"/>
        <Param name="startVal" updates="None" val="2.5" valType="code"/>
        <Param name="stopType" updates="None" val="duration (s)" valType="str"/>
        <Param name="stopVal" updates="constant" val="0.5" valType="code"/>
        <Param name="syncScreenRefresh" updates="None" val="True" valType="bool"/>
        <Param name="texture resolution" updates="constant" val="128" valType="code"/>
        <Param name="units" updates="None" val="from exp settings" valType="str"/>
      </ImageComponent>
      <TextComponent name="txtHaveToQuestion">
        <Param name="color" updates="constant" val="white" valType="str"/>
        <Param name="colorSpace" updates="constant" val="rgb" valType="str"/>
        <Param name="contrast" updates="constant" val="1" valType="num"/>
        <Param name="disabled" updates="None" val="False" valType="bool"/>
        <Param name="durationEstim" updates="None" val="" valType="code"/>
        <Param name="flip" updates="constant" val="" valType="str"/>
        <Param name="font" updates="constant" val="Arial" valType="str"/>
        <Param name="languageStyle" updates="None" val="LTR" valType="str"/>
        <Param name="letterHeight" updates="constant" val="40" valType="code"/>
        <Param name="name" updates="None" val="txtHaveToQuestion" valType="code"/>
        <Param name="opacity" updates="constant" val="1" valType="code"/>
        <Param name="ori" updates="constant" val="0" valType="code"/>
        <Param name="pos" updates="constant" val="[0, 0]" valType="code"/>
        <Param name="saveStartStop" updates="None" val="True" valType="bool"/>
        <Param name="startEstim" updates="None" val="" valType="code"/>
        <Param name="startType" updates="None" val="time (s)" valType="str"/>
        <Param name="startVal" updates="None" val="3" valType="code"/>
        <Param name="stopType" updates="None" val="duration (s)" valType="str"/>
        <Param name="stopVal" updates="constant" val="" valType="code"/>
        <Param name="syncScreenRefresh" updates="None" val="True" valType="bool"/>
        <Param name="text" updates="constant" val="?" valType="str"/>
        <Param name="units" updates="None" val="from exp settings" valType="str"/>
        <Param name="wrapWidth" updates="constant" val="" valType="code"/>
      </TextComponent>
      <MouseComponent name="mseMaus2">
        <Param name="clickable" updates="constant" val="" valType="code"/>
        <Param name="disabled" updates="None" val="False" valType="bool"/>
        <Param name="durationEstim" updates="None" val="" valType="code"/>
        <Param name="forceEndRoutineOnPress" updates="constant" val="any click" valType="str"/>
        <Param name="name" updates="None" val="mseMaus2" valType="code"/>
        <Param name="newClicksOnly" updates="constant" val="True" valType="bool"/>
        <Param name="saveMouseState" updates="None" val="on click" valType="str"/>
        <Param name="saveParamsClickable" updates="constant" val="name," valType="code"/>
        <Param name="saveStartStop" updates="None" val="True" valType="bool"/>
        <Param name="startEstim" updates="None" val="" valType="code"/>
        <Param name="startType" updates="None" val="time (s)" valType="str"/>
        <Param name="startVal" updates="None" val="2.233" valType="code"/>
        <Param name="stopType" updates="None" val="duration (s)" valType="str"/>
        <Param name="stopVal" updates="constant" val="" valType="code"/>
        <Param name="syncScreenRefresh" updates="None" val="False" valType="bool"/>
        <Param name="timeRelativeTo" updates="constant" val="routine" valType="str"/>
      </MouseComponent>
      <CodeComponent name="codeMausPost">
        <Param name="Before Experiment" updates="constant" val="" valType="extendedCode"/>
        <Param name="Before JS Experiment" updates="constant" val="" valType="extendedCode"/>
        <Param name="Begin Experiment" updates="constant" val="" valType="extendedCode"/>
        <Param name="Begin JS Experiment" updates="constant" val="" valType="extendedCode"/>
        <Param name="Begin JS Routine" updates="constant" val="" valType="extendedCode"/>
        <Param name="Begin Routine" updates="constant" val="" valType="extendedCode"/>
        <Param name="Code Type" updates="None" val="Auto-&gt;JS" valType="str"/>
        <Param name="Each Frame" updates="constant" val="" valType="extendedCode"/>
        <Param name="Each JS Frame" updates="constant" val="" valType="extendedCode"/>
        <Param name="End Experiment" updates="constant" val="" valType="extendedCode"/>
        <Param name="End JS Experiment" updates="constant" val="" valType="extendedCode"/>
        <Param name="End JS Routine" updates="constant" val="" valType="extendedCode"/>
        <Param name="End Routine" updates="constant" val="buttons, times = mseMaus2.getPressed(getTime=True)&amp;#10;" valType="extendedCode"/>
        <Param name="disabled" updates="None" val="False" valType="bool"/>
        <Param name="name" updates="None" val="codeMausPost" valType="code"/>
      </CodeComponent>
    </Routine>
    <Routine name="IntructionTrial">
      <ImageComponent name="imgInstructionSlide">
        <Param name="color" updates="constant" val="$[1,1,1]" valType="str"/>
        <Param name="colorSpace" updates="constant" val="rgb" valType="str"/>
        <Param name="contrast" updates="constant" val="1" valType="num"/>
        <Param name="disabled" updates="None" val="False" valType="bool"/>
        <Param name="durationEstim" updates="None" val="" valType="code"/>
        <Param name="flipHoriz" updates="constant" val="False" valType="bool"/>
        <Param name="flipVert" updates="constant" val="False" valType="bool"/>
        <Param name="image" updates="set every repeat" val="$'stimuli/'+InstructionSlide" valType="str"/>
        <Param name="interpolate" updates="constant" val="linear" valType="str"/>
        <Param name="mask" updates="constant" val="None" valType="str"/>
        <Param name="name" updates="None" val="imgInstructionSlide" valType="code"/>
        <Param name="opacity" updates="constant" val="1" valType="code"/>
        <Param name="ori" updates="constant" val="0" valType="code"/>
        <Param name="pos" updates="constant" val="[0, 0]" valType="code"/>
        <Param name="saveStartStop" updates="None" val="True" valType="bool"/>
        <Param name="size" updates="constant" val="[1600,1200]" valType="code"/>
        <Param name="startEstim" updates="None" val="" valType="code"/>
        <Param name="startType" updates="None" val="time (s)" valType="str"/>
        <Param name="startVal" updates="None" val="0.0" valType="code"/>
        <Param name="stopType" updates="None" val="duration (s)" valType="str"/>
        <Param name="stopVal" updates="constant" val="" valType="code"/>
        <Param name="syncScreenRefresh" updates="None" val="True" valType="bool"/>
        <Param name="texture resolution" updates="constant" val="128" valType="code"/>
        <Param name="units" updates="None" val="from exp settings" valType="str"/>
      </ImageComponent>
      <MouseComponent name="mseMaus1">
        <Param name="clickable" updates="constant" val="" valType="code"/>
        <Param name="disabled" updates="None" val="False" valType="bool"/>
        <Param name="durationEstim" updates="None" val="" valType="code"/>
        <Param name="forceEndRoutineOnPress" updates="constant" val="any click" valType="str"/>
        <Param name="name" updates="None" val="mseMaus1" valType="code"/>
        <Param name="newClicksOnly" updates="constant" val="True" valType="bool"/>
        <Param name="saveMouseState" updates="None" val="on click" valType="str"/>
        <Param name="saveParamsClickable" updates="constant" val="name," valType="code"/>
        <Param name="saveStartStop" updates="None" val="True" valType="bool"/>
        <Param name="startEstim" updates="None" val="" valType="code"/>
        <Param name="startType" updates="None" val="time (s)" valType="str"/>
        <Param name="startVal" updates="None" val="0.25" valType="code"/>
        <Param name="stopType" updates="None" val="duration (s)" valType="str"/>
        <Param name="stopVal" updates="constant" val="" valType="code"/>
        <Param name="syncScreenRefresh" updates="None" val="False" valType="bool"/>
        <Param name="timeRelativeTo" updates="constant" val="routine" valType="str"/>
      </MouseComponent>
      <CodeComponent name="code_4">
        <Param name="Before Experiment" updates="constant" val="" valType="extendedCode"/>
        <Param name="Before JS Experiment" updates="constant" val="" valType="extendedCode"/>
        <Param name="Begin Experiment" updates="constant" val="" valType="extendedCode"/>
        <Param name="Begin JS Experiment" updates="constant" val="" valType="extendedCode"/>
        <Param name="Begin JS Routine" updates="constant" val="" valType="extendedCode"/>
        <Param name="Begin Routine" updates="constant" val="" valType="extendedCode"/>
        <Param name="Code Type" updates="None" val="Auto-&gt;JS" valType="str"/>
        <Param name="Each Frame" updates="constant" val="" valType="extendedCode"/>
        <Param name="Each JS Frame" updates="constant" val="" valType="extendedCode"/>
        <Param name="End Experiment" updates="constant" val="" valType="extendedCode"/>
        <Param name="End JS Experiment" updates="constant" val="" valType="extendedCode"/>
        <Param name="End JS Routine" updates="constant" val="" valType="extendedCode"/>
        <Param name="End Routine" updates="constant" val="" valType="extendedCode"/>
        <Param name="disabled" updates="None" val="False" valType="bool"/>
        <Param name="name" updates="None" val="code_4" valType="code"/>
      </CodeComponent>
    </Routine>
    <Routine name="WantToTaskTrial">
      <PolygonComponent name="polygon">
        <Param name="colorSpace" updates="constant" val="rgb" valType="str"/>
        <Param name="contrast" updates="constant" val="1" valType="num"/>
        <Param name="disabled" updates="None" val="False" valType="bool"/>
        <Param name="durationEstim" updates="None" val="" valType="code"/>
        <Param name="fillColor" updates="constant" val="$[0,0,0]" valType="str"/>
        <Param name="fillColorSpace" updates="constant" val="rgb" valType="str"/>
        <Param name="interpolate" updates="constant" val="linear" valType="str"/>
        <Param name="lineColor" updates="constant" val="$[0,0,0]" valType="str"/>
        <Param name="lineColorSpace" updates="constant" val="rgb" valType="str"/>
        <Param name="lineWidth" updates="constant" val="1" valType="code"/>
        <Param name="nVertices" updates="constant" val="4" valType="int"/>
        <Param name="name" updates="None" val="polygon" valType="code"/>
        <Param name="opacity" updates="constant" val="1" valType="code"/>
        <Param name="ori" updates="constant" val="0" valType="code"/>
        <Param name="pos" updates="constant" val="[0, 0]" valType="code"/>
        <Param name="saveStartStop" updates="None" val="True" valType="bool"/>
        <Param name="shape" updates="constant" val="rectangle" valType="str"/>
        <Param name="size" updates="constant" val="[800,600]" valType="code"/>
        <Param name="startEstim" updates="None" val="" valType="code"/>
        <Param name="startType" updates="None" val="time (s)" valType="str"/>
        <Param name="startVal" updates="None" val="0.5" valType="code"/>
        <Param name="stopType" updates="None" val="duration (s)" valType="str"/>
        <Param name="stopVal" updates="constant" val="1.0" valType="code"/>
        <Param name="syncScreenRefresh" updates="None" val="True" valType="bool"/>
        <Param name="units" updates="None" val="from exp settings" valType="str"/>
      </PolygonComponent>
      <TextComponent name="txtFix">
        <Param name="color" updates="constant" val="black" valType="str"/>
        <Param name="colorSpace" updates="constant" val="rgb" valType="str"/>
        <Param name="contrast" updates="constant" val="1" valType="num"/>
        <Param name="disabled" updates="None" val="False" valType="bool"/>
        <Param name="durationEstim" updates="None" val="" valType="code"/>
        <Param name="flip" updates="constant" val="" valType="str"/>
        <Param name="font" updates="constant" val="Arial" valType="str"/>
        <Param name="languageStyle" updates="None" val="LTR" valType="str"/>
        <Param name="letterHeight" updates="constant" val="30" valType="code"/>
        <Param name="name" updates="None" val="txtFix" valType="code"/>
        <Param name="opacity" updates="constant" val="1" valType="code"/>
        <Param name="ori" updates="constant" val="0" valType="code"/>
        <Param name="pos" updates="constant" val="[0, 0]" valType="code"/>
        <Param name="saveStartStop" updates="None" val="True" valType="bool"/>
        <Param name="startEstim" updates="None" val="" valType="code"/>
        <Param name="startType" updates="None" val="time (s)" valType="str"/>
        <Param name="startVal" updates="None" val="0.5" valType="code"/>
        <Param name="stopType" updates="None" val="duration (s)" valType="str"/>
        <Param name="stopVal" updates="constant" val="1.0" valType="code"/>
        <Param name="syncScreenRefresh" updates="None" val="True" valType="bool"/>
        <Param name="text" updates="constant" val="X" valType="str"/>
        <Param name="units" updates="None" val="from exp settings" valType="str"/>
        <Param name="wrapWidth" updates="constant" val="" valType="code"/>
      </TextComponent>
      <StaticComponent name="ISI_2">
        <Param name="code" updates="None" val="" valType="code"/>
        <Param name="disabled" updates="None" val="False" valType="bool"/>
        <Param name="durationEstim" updates="None" val="" valType="code"/>
        <Param name="name" updates="None" val="ISI_2" valType="code"/>
        <Param name="saveStartStop" updates="None" val="True" valType="bool"/>
        <Param name="startEstim" updates="None" val="" valType="code"/>
        <Param name="startType" updates="None" val="frame N" valType="str"/>
        <Param name="startVal" updates="None" val="1" valType="code"/>
        <Param name="stopType" updates="None" val="duration (frames)" valType="str"/>
        <Param name="stopVal" updates="constant" val="30" valType="code"/>
        <Param name="syncScreenRefresh" updates="None" val="False" valType="bool"/>
      </StaticComponent>
      <ImageComponent name="imgWantToTask">
        <Param name="color" updates="constant" val="$[1,1,1]" valType="str"/>
        <Param name="colorSpace" updates="constant" val="rgb" valType="str"/>
        <Param name="contrast" updates="constant" val="1" valType="num"/>
        <Param name="disabled" updates="None" val="False" valType="bool"/>
        <Param name="durationEstim" updates="None" val="" valType="code"/>
        <Param name="flipHoriz" updates="constant" val="False" valType="bool"/>
        <Param name="flipVert" updates="constant" val="False" valType="bool"/>
        <Param name="image" updates="set every repeat" val="$'stimuli/'+WantToTask" valType="str"/>
        <Param name="interpolate" updates="constant" val="linear" valType="str"/>
        <Param name="mask" updates="constant" val="None" valType="str"/>
        <Param name="name" updates="None" val="imgWantToTask" valType="code"/>
        <Param name="opacity" updates="constant" val="1" valType="code"/>
        <Param name="ori" updates="constant" val="0" valType="code"/>
        <Param name="pos" updates="constant" val="[0, 0]" valType="code"/>
        <Param name="saveStartStop" updates="None" val="True" valType="bool"/>
        <Param name="size" updates="constant" val="[800,600]" valType="code"/>
        <Param name="startEstim" updates="None" val="" valType="code"/>
        <Param name="startType" updates="None" val="time (s)" valType="str"/>
        <Param name="startVal" updates="None" val="1.5" valType="code"/>
        <Param name="stopType" updates="None" val="duration (s)" valType="str"/>
        <Param name="stopVal" updates="constant" val="1.0" valType="code"/>
        <Param name="syncScreenRefresh" updates="None" val="True" valType="bool"/>
        <Param name="texture resolution" updates="constant" val="128" valType="code"/>
        <Param name="units" updates="None" val="from exp settings" valType="str"/>
      </ImageComponent>
    </Routine>
  </Routines>
  <Flow>
    <Routine name="Start"/>
    <LoopInitiator loopType="TrialHandler" name="HaveToInstructionTrials1">
      <Param name="Selected rows" updates="None" val="" valType="str"/>
      <Param name="conditions" updates="None" val="[OrderedDict([('InstructionSlide', 'InstructionHaveTo1.jpg')]), OrderedDict([('InstructionSlide', 'InstructionHaveTo2.jpg')]), OrderedDict([('InstructionSlide', 'InstructionHaveTo3.jpg')]), OrderedDict([('InstructionSlide', 'InstructionHaveTo4.jpg')]), OrderedDict([('InstructionSlide', 'InstructionHaveTo5.jpg')])]" valType="str"/>
      <Param name="conditionsFile" updates="None" val="trials\HaveToInstructionList1.xlsx" valType="str"/>
      <Param name="endPoints" updates="None" val="[0, 1]" valType="num"/>
      <Param name="isTrials" updates="None" val="True" valType="bool"/>
      <Param name="loopType" updates="None" val="sequential" valType="str"/>
      <Param name="nReps" updates="None" val="1" valType="code"/>
      <Param name="name" updates="None" val="HaveToInstructionTrials1" valType="code"/>
      <Param name="random seed" updates="None" val="" valType="code"/>
    </LoopInitiator>
    <Routine name="IntructionTrial"/>
    <LoopTerminator name="HaveToInstructionTrials1"/>
    <LoopInitiator loopType="TrialHandler" name="HaveToTaskDemoTrials">
      <Param name="Selected rows" updates="None" val="" valType="str"/>
      <Param name="conditions" updates="None" val="[{'FirstTop': 'HaveToTask92.jpg', 'FirstBottom': 'sample_pic_duck.jpg', 'SecondTop': 'HaveToTask92.jpg', 'SecondBottom': 'blank.jpg', 'HaveToStimulusStimulus': '47   64   ', 'HaveToSolution': 2, 'WantToValence': 0}, {'FirstTop': 'sample_pic_face_old.jpg', 'FirstBottom': 'HaveToTask91.jpg', 'SecondTop': 'blank.jpg', 'SecondBottom': 'HaveToTask91.jpg', 'HaveToStimulusStimulus': '35   26   ', 'HaveToSolution': 1, 'WantToValence': 0}]" valType="str"/>
      <Param name="conditionsFile" updates="None" val="trials\HaveToDemoTrialList.xlsx" valType="str"/>
      <Param name="endPoints" updates="None" val="[0, 1]" valType="num"/>
      <Param name="isTrials" updates="None" val="True" valType="bool"/>
      <Param name="loopType" updates="None" val="sequential" valType="str"/>
      <Param name="nReps" updates="None" val="1" valType="code"/>
      <Param name="name" updates="None" val="HaveToTaskDemoTrials" valType="code"/>
      <Param name="random seed" updates="None" val="" valType="code"/>
    </LoopInitiator>
    <Routine name="HaveToTaskTrial"/>
    <LoopTerminator name="HaveToTaskDemoTrials"/>
    <LoopInitiator loopType="TrialHandler" name="HaveToInstructionTrials2">
      <Param name="Selected rows" updates="None" val="" valType="str"/>
      <Param name="conditions" updates="None" val="[OrderedDict([('InstructionSlide', 'InstructionHaveTo8.jpg')]), OrderedDict([('InstructionSlide', 'InstructionHaveTo9.jpg')])]" valType="str"/>
      <Param name="conditionsFile" updates="None" val="trials\HaveToInstructionList2.xlsx" valType="str"/>
      <Param name="endPoints" updates="None" val="[0, 1]" valType="num"/>
      <Param name="isTrials" updates="None" val="True" valType="bool"/>
      <Param name="loopType" updates="None" val="sequential" valType="str"/>
      <Param name="nReps" updates="None" val="1" valType="code"/>
      <Param name="name" updates="None" val="HaveToInstructionTrials2" valType="code"/>
      <Param name="random seed" updates="None" val="" valType="code"/>
    </LoopInitiator>
    <Routine name="IntructionTrial"/>
    <LoopTerminator name="HaveToInstructionTrials2"/>
    <LoopInitiator loopType="TrialHandler" name="HaveToTaskTrials">
      <Param name="Selected rows" updates="None" val="" valType="str"/>
      <Param name="conditions" updates="None" val="[OrderedDict([('FirstTop', 'HaveToTask89.jpg'), ('FirstBottom', 'stimulus_neutral_57.jpg'), ('SecondTop', 'HaveToTask89.jpg'), ('SecondBottom', 'blank.jpg'), ('HaveToStimulusStimulus', '57   64   '), ('HaveToSolution', 2), ('WantToValence', 0)]), OrderedDict([('FirstTop', 'stimulus_neutral_14.jpg'), ('FirstBottom', 'HaveToTask87.jpg'), ('SecondTop', 'blank.jpg'), ('SecondBottom', 'HaveToTask87.jpg'), ('HaveToStimulusStimulus', '44   38   '), ('HaveToSolution', 1), ('WantToValence', 0)]), OrderedDict([('FirstTop', 'stimulus_positive_42.jpg'), ('FirstBottom', 'HaveToTask1.jpg'), ('SecondTop', 'blank.jpg'), ('SecondBottom', 'HaveToTask1.jpg'), ('HaveToStimulusStimulus', '39   44   '), ('HaveToSolution', 2), ('WantToValence', 1)]), OrderedDict([('FirstTop', 'HaveToTask2.jpg'), ('FirstBottom', 'stimulus_neutral_32.jpg'), ('SecondTop', 'HaveToTask2.jpg'), ('SecondBottom', 'blank.jpg'), ('HaveToStimulusStimulus', '65   61   '), ('HaveToSolution', 1), ('WantToValence', 0)]), OrderedDict([('FirstTop', 'stimulus_positive_06.jpg'), ('FirstBottom', 'HaveToTask3.jpg'), ('SecondTop', 'blank.jpg'), ('SecondBottom', 'HaveToTask3.jpg'), ('HaveToStimulusStimulus', '59   64   '), ('HaveToSolution', 2), ('WantToValence', 1)]), OrderedDict([('FirstTop', 'stimulus_neutral_47.jpg'), ('FirstBottom', 'HaveToTask4.jpg'), ('SecondTop', 'blank.jpg'), ('SecondBottom', 'HaveToTask4.jpg'), ('HaveToStimulusStimulus', '82   80   '), ('HaveToSolution', 1), ('WantToValence', 0)]), OrderedDict([('FirstTop', 'stimulus_neutral_49.jpg'), ('FirstBottom', 'HaveToTask5.jpg'), ('SecondTop', 'blank.jpg'), ('SecondBottom', 'HaveToTask5.jpg'), ('HaveToStimulusStimulus', '49   40   '), ('HaveToSolution', 1), ('WantToValence', 0)]), OrderedDict([('FirstTop', 'HaveToTask6.jpg'), ('FirstBottom', 'stimulus_positive_55.jpg'), ('SecondTop', 'HaveToTask6.jpg'), ('SecondBottom', 'blank.jpg'), ('HaveToStimulusStimulus', '74   75   '), ('HaveToSolution', 2), ('WantToValence', 1)]), OrderedDict([('FirstTop', 'HaveToTask7.jpg'), ('FirstBottom', 'stimulus_neutral_01.jpg'), ('SecondTop', 'HaveToTask7.jpg'), ('SecondBottom', 'blank.jpg'), ('HaveToStimulusStimulus', '90   89   '), ('HaveToSolution', 1), ('WantToValence', 0)]), OrderedDict([('FirstTop', 'HaveToTask8.jpg'), ('FirstBottom', 'stimulus_neutral_34.jpg'), ('SecondTop', 'HaveToTask8.jpg'), ('SecondBottom', 'blank.jpg'), ('HaveToStimulusStimulus', '52   48   '), ('HaveToSolution', 1), ('WantToValence', 0)]), OrderedDict([('FirstTop', 'stimulus_positive_45.jpg'), ('FirstBottom', 'HaveToTask9.jpg'), ('SecondTop', 'blank.jpg'), ('SecondBottom', 'HaveToTask9.jpg'), ('HaveToStimulusStimulus', '72   79   '), ('HaveToSolution', 2), ('WantToValence', 1)]), OrderedDict([('FirstTop', 'HaveToTask10.jpg'), ('FirstBottom', 'stimulus_neutral_02.jpg'), ('SecondTop', 'HaveToTask10.jpg'), ('SecondBottom', 'blank.jpg'), ('HaveToStimulusStimulus', '32   26   '), ('HaveToSolution', 1), ('WantToValence', 0)]), OrderedDict([('FirstTop', 'stimulus_positive_52.jpg'), ('FirstBottom', 'HaveToTask11.jpg'), ('SecondTop', 'blank.jpg'), ('SecondBottom', 'HaveToTask11.jpg'), ('HaveToStimulusStimulus', '58   53   '), ('HaveToSolution', 1), ('WantToValence', 1)]), OrderedDict([('FirstTop', 'stimulus_positive_03.jpg'), ('FirstBottom', 'HaveToTask12.jpg'), ('SecondTop', 'blank.jpg'), ('SecondBottom', 'HaveToTask12.jpg'), ('HaveToStimulusStimulus', '15   19   '), ('HaveToSolution', 2), ('WantToValence', 1)]), OrderedDict([('FirstTop', 'HaveToTask13.jpg'), ('FirstBottom', 'stimulus_positive_05.jpg'), ('SecondTop', 'HaveToTask13.jpg'), ('SecondBottom', 'blank.jpg'), ('HaveToStimulusStimulus', '83   91   '), ('HaveToSolution', 2), ('WantToValence', 1)]), OrderedDict([('FirstTop', 'stimulus_neutral_40.jpg'), ('FirstBottom', 'HaveToTask14.jpg'), ('SecondTop', 'blank.jpg'), ('SecondBottom', 'HaveToTask14.jpg'), ('HaveToStimulusStimulus', '61   66   '), ('HaveToSolution', 2), ('WantToValence', 0)]), OrderedDict([('FirstTop', 'HaveToTask15.jpg'), ('FirstBottom', 'stimulus_neutral_13.jpg'), ('SecondTop', 'HaveToTask15.jpg'), ('SecondBottom', 'blank.jpg'), ('HaveToStimulusStimulus', '48   43   '), ('HaveToSolution', 1), ('WantToValence', 0)]), OrderedDict([('FirstTop', 'stimulus_positive_15.jpg'), ('FirstBottom', 'HaveToTask16.jpg'), ('SecondTop', 'blank.jpg'), ('SecondBottom', 'HaveToTask16.jpg'), ('HaveToStimulusStimulus', '37   32   '), ('HaveToSolution', 1), ('WantToValence', 1)]), OrderedDict([('FirstTop', 'HaveToTask17.jpg'), ('FirstBottom', 'stimulus_positive_53.jpg'), ('SecondTop', 'HaveToTask17.jpg'), ('SecondBottom', 'blank.jpg'), ('HaveToStimulusStimulus', '47   50   '), ('HaveToSolution', 2), ('WantToValence', 1)]), OrderedDict([('FirstTop', 'stimulus_neutral_33.jpg'), ('FirstBottom', 'HaveToTask18.jpg'), ('SecondTop', 'blank.jpg'), ('SecondBottom', 'HaveToTask18.jpg'), ('HaveToStimulusStimulus', '81   86   '), ('HaveToSolution', 2), ('WantToValence', 0)]), OrderedDict([('FirstTop', 'HaveToTask19.jpg'), ('FirstBottom', 'stimulus_positive_09.jpg'), ('SecondTop', 'HaveToTask19.jpg'), ('SecondBottom', 'blank.jpg'), ('HaveToStimulusStimulus', '37   46   '), ('HaveToSolution', 2), ('WantToValence', 1)]), OrderedDict([('FirstTop', 'HaveToTask20.jpg'), ('FirstBottom', 'stimulus_positive_17.jpg'), ('SecondTop', 'HaveToTask20.jpg'), ('SecondBottom', 'blank.jpg'), ('HaveToStimulusStimulus', '76   77   '), ('HaveToSolution', 2), ('WantToValence', 1)]), OrderedDict([('FirstTop', 'HaveToTask21.jpg'), ('FirstBottom', 'stimulus_neutral_38.jpg'), ('SecondTop', 'HaveToTask21.jpg'), ('SecondBottom', 'blank.jpg'), ('HaveToStimulusStimulus', '38   41   '), ('HaveToSolution', 2), ('WantToValence', 0)]), OrderedDict([('FirstTop', 'stimulus_neutral_50.jpg'), ('FirstBottom', 'HaveToTask22.jpg'), ('SecondTop', 'blank.jpg'), ('SecondBottom', 'HaveToTask22.jpg'), ('HaveToStimulusStimulus', '32   29   '), ('HaveToSolution', 1), ('WantToValence', 0)]), OrderedDict([('FirstTop', 'stimulus_neutral_08.jpg'), ('FirstBottom', 'HaveToTask23.jpg'), ('SecondTop', 'blank.jpg'), ('SecondBottom', 'HaveToTask23.jpg'), ('HaveToStimulusStimulus', '31   26   '), ('HaveToSolution', 1), ('WantToValence', 0)]), OrderedDict([('FirstTop', 'HaveToTask24.jpg'), ('FirstBottom', 'stimulus_positive_49.jpg'), ('SecondTop', 'HaveToTask24.jpg'), ('SecondBottom', 'blank.jpg'), ('HaveToStimulusStimulus', '62   59   '), ('HaveToSolution', 1), ('WantToValence', 1)]), OrderedDict([('FirstTop', 'stimulus_positive_07.jpg'), ('FirstBottom', 'HaveToTask25.jpg'), ('SecondTop', 'blank.jpg'), ('SecondBottom', 'HaveToTask25.jpg'), ('HaveToStimulusStimulus', '59   54   '), ('HaveToSolution', 1), ('WantToValence', 1)]), OrderedDict([('FirstTop', 'HaveToTask26.jpg'), ('FirstBottom', 'stimulus_neutral_42.jpg'), ('SecondTop', 'HaveToTask26.jpg'), ('SecondBottom', 'blank.jpg'), ('HaveToStimulusStimulus', '80   86   '), ('HaveToSolution', 2), ('WantToValence', 0)]), OrderedDict([('FirstTop', 'stimulus_positive_14.jpg'), ('FirstBottom', 'HaveToTask27.jpg'), ('SecondTop', 'blank.jpg'), ('SecondBottom', 'HaveToTask27.jpg'), ('HaveToStimulusStimulus', '41   49   '), ('HaveToSolution', 2), ('WantToValence', 1)]), OrderedDict([('FirstTop', 'HaveToTask28.jpg'), ('FirstBottom', 'stimulus_positive_57.jpg'), ('SecondTop', 'HaveToTask28.jpg'), ('SecondBottom', 'blank.jpg'), ('HaveToStimulusStimulus', '45   42   '), ('HaveToSolution', 1), ('WantToValence', 1)]), OrderedDict([('FirstTop', 'stimulus_neutral_53.jpg'), ('FirstBottom', 'HaveToTask29.jpg'), ('SecondTop', 'blank.jpg'), ('SecondBottom', 'HaveToTask29.jpg'), ('HaveToStimulusStimulus', '22   13   '), ('HaveToSolution', 1), ('WantToValence', 0)]), OrderedDict([('FirstTop', 'HaveToTask30.jpg'), ('FirstBottom', 'stimulus_positive_40.jpg'), ('SecondTop', 'HaveToTask30.jpg'), ('SecondBottom', 'blank.jpg'), ('HaveToStimulusStimulus', '12   18   '), ('HaveToSolution', 2), ('WantToValence', 1)]), OrderedDict([('FirstTop', 'HaveToTask31.jpg'), ('FirstBottom', 'stimulus_positive_27.jpg'), ('SecondTop', 'HaveToTask31.jpg'), ('SecondBottom', 'blank.jpg'), ('HaveToStimulusStimulus', '34   32   '), ('HaveToSolution', 1), ('WantToValence', 1)]), OrderedDict([('FirstTop', 'stimulus_neutral_07.jpg'), ('FirstBottom', 'HaveToTask32.jpg'), ('SecondTop', 'blank.jpg'), ('SecondBottom', 'HaveToTask32.jpg'), ('HaveToStimulusStimulus', '18   15   '), ('HaveToSolution', 1), ('WantToValence', 0)]), OrderedDict([('FirstTop', 'HaveToTask33.jpg'), ('FirstBottom', 'stimulus_neutral_06.jpg'), ('SecondTop', 'HaveToTask33.jpg'), ('SecondBottom', 'blank.jpg'), ('HaveToStimulusStimulus', '47   56   '), ('HaveToSolution', 2), ('WantToValence', 0)]), OrderedDict([('FirstTop', 'HaveToTask34.jpg'), ('FirstBottom', 'stimulus_neutral_54.jpg'), ('SecondTop', 'HaveToTask34.jpg'), ('SecondBottom', 'blank.jpg'), ('HaveToStimulusStimulus', '61   57   '), ('HaveToSolution', 1), ('WantToValence', 0)]), OrderedDict([('FirstTop', 'HaveToTask35.jpg'), ('FirstBottom', 'stimulus_positive_60.jpg'), ('SecondTop', 'HaveToTask35.jpg'), ('SecondBottom', 'blank.jpg'), ('HaveToStimulusStimulus', '88   95   '), ('HaveToSolution', 2), ('WantToValence', 1)]), OrderedDict([('FirstTop', 'stimulus_neutral_11.jpg'), ('FirstBottom', 'HaveToTask36.jpg'), ('SecondTop', 'blank.jpg'), ('SecondBottom', 'HaveToTask36.jpg'), ('HaveToStimulusStimulus', '55   63   '), ('HaveToSolution', 2), ('WantToValence', 0)]), OrderedDict([('FirstTop', 'stimulus_neutral_30.jpg'), ('FirstBottom', 'HaveToTask37.jpg'), ('SecondTop', 'blank.jpg'), ('SecondBottom', 'HaveToTask37.jpg'), ('HaveToStimulusStimulus', '26   19   '), ('HaveToSolution', 1), ('WantToValence', 0)]), OrderedDict([('FirstTop', 'stimulus_neutral_15.jpg'), ('FirstBottom', 'HaveToTask38.jpg'), ('SecondTop', 'blank.jpg'), ('SecondBottom', 'HaveToTask38.jpg'), ('HaveToStimulusStimulus', '46   45   '), ('HaveToSolution', 1), ('WantToValence', 0)]), OrderedDict([('FirstTop', 'stimulus_positive_24.jpg'), ('FirstBottom', 'HaveToTask39.jpg'), ('SecondTop', 'blank.jpg'), ('SecondBottom', 'HaveToTask39.jpg'), ('HaveToStimulusStimulus', '25   24   '), ('HaveToSolution', 1), ('WantToValence', 1)]), OrderedDict([('FirstTop', 'HaveToTask40.jpg'), ('FirstBottom', 'stimulus_neutral_31.jpg'), ('SecondTop', 'HaveToTask40.jpg'), ('SecondBottom', 'blank.jpg'), ('HaveToStimulusStimulus', '50   52   '), ('HaveToSolution', 2), ('WantToValence', 0)]), OrderedDict([('FirstTop', 'stimulus_positive_34.jpg'), ('FirstBottom', 'HaveToTask41.jpg'), ('SecondTop', 'blank.jpg'), ('SecondBottom', 'HaveToTask41.jpg'), ('HaveToStimulusStimulus', '66   69   '), ('HaveToSolution', 2), ('WantToValence', 1)]), OrderedDict([('FirstTop', 'stimulus_positive_30.jpg'), ('FirstBottom', 'HaveToTask42.jpg'), ('SecondTop', 'blank.jpg'), ('SecondBottom', 'HaveToTask42.jpg'), ('HaveToStimulusStimulus', '15   22   '), ('HaveToSolution', 2), ('WantToValence', 1)]), OrderedDict([('FirstTop', 'HaveToTask43.jpg'), ('FirstBottom', 'stimulus_neutral_20.jpg'), ('SecondTop', 'HaveToTask43.jpg'), ('SecondBottom', 'blank.jpg'), ('HaveToStimulusStimulus', '25   20   '), ('HaveToSolution', 1), ('WantToValence', 0)]), OrderedDict([('FirstTop', 'stimulus_neutral_41.jpg'), ('FirstBottom', 'HaveToTask44.jpg'), ('SecondTop', 'blank.jpg'), ('SecondBottom', 'HaveToTask44.jpg'), ('HaveToStimulusStimulus', '60   57   '), ('HaveToSolution', 1), ('WantToValence', 0)]), OrderedDict([('FirstTop', 'HaveToTask45.jpg'), ('FirstBottom', 'stimulus_positive_38.jpg'), ('SecondTop', 'HaveToTask45.jpg'), ('SecondBottom', 'blank.jpg'), ('HaveToStimulusStimulus', '43   44   '), ('HaveToSolution', 2), ('WantToValence', 1)]), OrderedDict([('FirstTop', 'stimulus_neutral_17.jpg'), ('FirstBottom', 'HaveToTask46.jpg'), ('SecondTop', 'blank.jpg'), ('SecondBottom', 'HaveToTask46.jpg'), ('HaveToStimulusStimulus', '14   16   '), ('HaveToSolution', 2), ('WantToValence', 0)]), OrderedDict([('FirstTop', 'HaveToTask47.jpg'), ('FirstBottom', 'stimulus_positive_62.jpg'), ('SecondTop', 'HaveToTask47.jpg'), ('SecondBottom', 'blank.jpg'), ('HaveToStimulusStimulus', '36   45   '), ('HaveToSolution', 2), ('WantToValence', 1)]), OrderedDict([('FirstTop', 'HaveToTask48.jpg'), ('FirstBottom', 'stimulus_positive_31.jpg'), ('SecondTop', 'HaveToTask48.jpg'), ('SecondBottom', 'blank.jpg'), ('HaveToStimulusStimulus', '78   73   '), ('HaveToSolution', 1), ('WantToValence', 1)]), OrderedDict([('FirstTop', 'stimulus_neutral_60.jpg'), ('FirstBottom', 'HaveToTask49.jpg'), ('SecondTop', 'blank.jpg'), ('SecondBottom', 'HaveToTask49.jpg'), ('HaveToStimulusStimulus', '53   59   '), ('HaveToSolution', 2), ('WantToValence', 0)]), OrderedDict([('FirstTop', 'stimulus_positive_28.jpg'), ('FirstBottom', 'HaveToTask50.jpg'), ('SecondTop', 'blank.jpg'), ('SecondBottom', 'HaveToTask50.jpg'), ('HaveToStimulusStimulus', '57   50   '), ('HaveToSolution', 1), ('WantToValence', 1)])]" valType="str"/>
      <Param name="conditionsFile" updates="None" val="trials\HaveToTrialList.xlsx" valType="str"/>
      <Param name="endPoints" updates="None" val="[0, 1]" valType="num"/>
      <Param name="isTrials" updates="None" val="True" valType="bool"/>
      <Param name="loopType" updates="None" val="sequential" valType="str"/>
      <Param name="nReps" updates="None" val="1" valType="code"/>
      <Param name="name" updates="None" val="HaveToTaskTrials" valType="code"/>
      <Param name="random seed" updates="None" val="" valType="code"/>
    </LoopInitiator>
    <Routine name="HaveToTaskTrial"/>
    <LoopTerminator name="HaveToTaskTrials"/>
    <LoopInitiator loopType="TrialHandler" name="VideoIntructionTrials">
      <Param name="Selected rows" updates="None" val="" valType="str"/>
      <Param name="conditions" updates="None" val="[OrderedDict([('InstructionSlide', 'InstructionVideo1.jpg')]), OrderedDict([('InstructionSlide', 'InstructionVideo2.jpg')])]" valType="str"/>
      <Param name="conditionsFile" updates="None" val="trials\VideoInstructionList.xlsx" valType="str"/>
      <Param name="endPoints" updates="None" val="[0, 1]" valType="num"/>
      <Param name="isTrials" updates="None" val="True" valType="bool"/>
      <Param name="loopType" updates="None" val="sequential" valType="str"/>
      <Param name="nReps" updates="None" val="1" valType="code"/>
      <Param name="name" updates="None" val="VideoIntructionTrials" valType="code"/>
      <Param name="random seed" updates="None" val="" valType="code"/>
    </LoopInitiator>
    <Routine name="IntructionTrial"/>
    <LoopTerminator name="VideoIntructionTrials"/>
    <Routine name="MyVideo"/>
    <LoopInitiator loopType="TrialHandler" name="WantToInstructionTrials1">
      <Param name="Selected rows" updates="None" val="" valType="str"/>
      <Param name="conditions" updates="None" val="[OrderedDict([('InstructionSlide', 'InstructionWantTo1.jpg')]), OrderedDict([('InstructionSlide', 'InstructionWantTo2.jpg')]), OrderedDict([('InstructionSlide', 'InstructionWantTo3.jpg')]), OrderedDict([('InstructionSlide', 'InstructionWantTo4.jpg')]), OrderedDict([('InstructionSlide', 'InstructionWantTo5.jpg')])]" valType="str"/>
      <Param name="conditionsFile" updates="None" val="trials\WantToInstructionList1.xlsx" valType="str"/>
      <Param name="endPoints" updates="None" val="[0, 1]" valType="num"/>
      <Param name="isTrials" updates="None" val="True" valType="bool"/>
      <Param name="loopType" updates="None" val="sequential" valType="str"/>
      <Param name="nReps" updates="None" val="1" valType="code"/>
      <Param name="name" updates="None" val="WantToInstructionTrials1" valType="code"/>
      <Param name="random seed" updates="None" val="" valType="code"/>
    </LoopInitiator>
    <Routine name="IntructionTrial"/>
    <LoopTerminator name="WantToInstructionTrials1"/>
    <LoopInitiator loopType="TrialHandler" name="WantToDemoTrials1">
      <Param name="Selected rows" updates="None" val="" valType="str"/>
      <Param name="conditions" updates="None" val="[OrderedDict([('WantToTask', 'sample_pic_face_new.jpg'), ('WantToValenz', 0), ('WantToTarget', 0)])]" valType="str"/>
      <Param name="conditionsFile" updates="None" val="trials\WantToDemoTrialList1.xlsx" valType="str"/>
      <Param name="endPoints" updates="None" val="[0, 1]" valType="num"/>
      <Param name="isTrials" updates="None" val="True" valType="bool"/>
      <Param name="loopType" updates="None" val="sequential" valType="str"/>
      <Param name="nReps" updates="None" val="1" valType="code"/>
      <Param name="name" updates="None" val="WantToDemoTrials1" valType="code"/>
      <Param name="random seed" updates="None" val="" valType="code"/>
    </LoopInitiator>
    <Routine name="WantToTaskTrial"/>
    <Routine name="WantToTaskRatingRec"/>
    <Routine name="WantToTaskRatingCon"/>
    <LoopTerminator name="WantToDemoTrials1"/>
    <LoopInitiator loopType="TrialHandler" name="WantToInstructionTrials2">
      <Param name="Selected rows" updates="None" val="" valType="str"/>
      <Param name="conditions" updates="None" val="[OrderedDict([('InstructionSlide', 'InstructionWantTo10.jpg')]), OrderedDict([('InstructionSlide', 'InstructionWantTo11.jpg')])]" valType="str"/>
      <Param name="conditionsFile" updates="None" val="trials\WantToInstructionList2.xlsx" valType="str"/>
      <Param name="endPoints" updates="None" val="[0, 1]" valType="num"/>
      <Param name="isTrials" updates="None" val="True" valType="bool"/>
      <Param name="loopType" updates="None" val="sequential" valType="str"/>
      <Param name="nReps" updates="None" val="1" valType="code"/>
      <Param name="name" updates="None" val="WantToInstructionTrials2" valType="code"/>
      <Param name="random seed" updates="None" val="" valType="code"/>
    </LoopInitiator>
    <Routine name="IntructionTrial"/>
    <LoopTerminator name="WantToInstructionTrials2"/>
    <LoopInitiator loopType="TrialHandler" name="WantToDemoTrials2">
      <Param name="Selected rows" updates="None" val="" valType="str"/>
      <Param name="conditions" updates="None" val="[OrderedDict([('WantToTask', 'sample_pic_face_old.jpg'), ('WantToValenz', 0), ('WantToTarget', 1)])]" valType="str"/>
      <Param name="conditionsFile" updates="None" val="trials\WantToDemoTrialList2.xlsx" valType="str"/>
      <Param name="endPoints" updates="None" val="[0, 1]" valType="num"/>
      <Param name="isTrials" updates="None" val="True" valType="bool"/>
      <Param name="loopType" updates="None" val="sequential" valType="str"/>
      <Param name="nReps" updates="None" val="1" valType="code"/>
      <Param name="name" updates="None" val="WantToDemoTrials2" valType="code"/>
      <Param name="random seed" updates="None" val="" valType="code"/>
    </LoopInitiator>
    <Routine name="WantToTaskTrial"/>
    <Routine name="WantToTaskRatingRec"/>
    <Routine name="WantToTaskRatingCon"/>
    <LoopTerminator name="WantToDemoTrials2"/>
    <LoopInitiator loopType="TrialHandler" name="WantToInstrctionTrials3">
      <Param name="Selected rows" updates="None" val="" valType="str"/>
      <Param name="conditions" updates="None" val="[OrderedDict([('InstructionSlide', 'InstructionWantTo16.jpg')]), OrderedDict([('InstructionSlide', 'InstructionWantTo17.jpg')])]" valType="str"/>
      <Param name="conditionsFile" updates="None" val="trials\WantToInstructionList3.xlsx" valType="str"/>
      <Param name="endPoints" updates="None" val="[0, 1]" valType="num"/>
      <Param name="isTrials" updates="None" val="True" valType="bool"/>
      <Param name="loopType" updates="None" val="sequential" valType="str"/>
      <Param name="nReps" updates="None" val="1" valType="code"/>
      <Param name="name" updates="None" val="WantToInstrctionTrials3" valType="code"/>
      <Param name="random seed" updates="None" val="" valType="code"/>
    </LoopInitiator>
    <Routine name="IntructionTrial"/>
    <LoopTerminator name="WantToInstrctionTrials3"/>
    <LoopInitiator loopType="TrialHandler" name="WantToTaskTrials">
      <Param name="Selected rows" updates="None" val="" valType="str"/>
      <Param name="conditions" updates="None" val="[OrderedDict([('WantToTask', 'stimulus_neutral_28.jpg'), ('WantToValenz', 0), ('WantToTarget', 0)]), OrderedDict([('WantToTask', 'stimulus_neutral_57.jpg'), ('WantToValenz', 0), ('WantToTarget', 1)]), OrderedDict([('WantToTask', 'stimulus_positive_06.jpg'), ('WantToValenz', 1), ('WantToTarget', 1)]), OrderedDict([('WantToTask', 'stimulus_neutral_06.jpg'), ('WantToValenz', 0), ('WantToTarget', 1)]), OrderedDict([('WantToTask', 'stimulus_positive_16.jpg'), ('WantToValenz', 1), ('WantToTarget', 0)]), OrderedDict([('WantToTask', 'stimulus_neutral_58.jpg'), ('WantToValenz', 0), ('WantToTarget', 0)]), OrderedDict([('WantToTask', 'stimulus_positive_03.jpg'), ('WantToValenz', 1), ('WantToTarget', 1)]), OrderedDict([('WantToTask', 'stimulus_neutral_26.jpg'), ('WantToValenz', 0), ('WantToTarget', 0)]), OrderedDict([('WantToTask', 'stimulus_positive_23.jpg'), ('WantToValenz', 1), ('WantToTarget', 0)]), OrderedDict([('WantToTask', 'stimulus_neutral_45.jpg'), ('WantToValenz', 0), ('WantToTarget', 0)]), OrderedDict([('WantToTask', 'stimulus_positive_04.jpg'), ('WantToValenz', 1), ('WantToTarget', 0)]), OrderedDict([('WantToTask', 'stimulus_positive_05.jpg'), ('WantToValenz', 1), ('WantToTarget', 1)]), OrderedDict([('WantToTask', 'stimulus_neutral_01.jpg'), ('WantToValenz', 0), ('WantToTarget', 1)]), OrderedDict([('WantToTask', 'stimulus_positive_11.jpg'), ('WantToValenz', 1), ('WantToTarget', 0)]), OrderedDict([('WantToTask', 'stimulus_neutral_11.jpg'), ('WantToValenz', 0), ('WantToTarget', 1)]), OrderedDict([('WantToTask', 'stimulus_positive_20.jpg'), ('WantToValenz', 1), ('WantToTarget', 0)]), OrderedDict([('WantToTask', 'stimulus_neutral_02.jpg'), ('WantToValenz', 0), ('WantToTarget', 1)]), OrderedDict([('WantToTask', 'stimulus_positive_07.jpg'), ('WantToValenz', 1), ('WantToTarget', 1)]), OrderedDict([('WantToTask', 'stimulus_neutral_08.jpg'), ('WantToValenz', 0), ('WantToTarget', 1)]), OrderedDict([('WantToTask', 'stimulus_neutral_55.jpg'), ('WantToValenz', 0), ('WantToTarget', 0)]), OrderedDict([('WantToTask', 'stimulus_positive_14.jpg'), ('WantToValenz', 1), ('WantToTarget', 1)]), OrderedDict([('WantToTask', 'stimulus_neutral_25.jpg'), ('WantToValenz', 0), ('WantToTarget', 0)]), OrderedDict([('WantToTask', 'stimulus_neutral_33.jpg'), ('WantToValenz', 0), ('WantToTarget', 1)]), OrderedDict([('WantToTask', 'stimulus_neutral_49.jpg'), ('WantToValenz', 0), ('WantToTarget', 1)]), OrderedDict([('WantToTask', 'stimulus_positive_62.jpg'), ('WantToValenz', 1), ('WantToTarget', 1)]), OrderedDict([('WantToTask', 'stimulus_neutral_03.jpg'), ('WantToValenz', 0), ('WantToTarget', 0)]), OrderedDict([('WantToTask', 'stimulus_positive_38.jpg'), ('WantToValenz', 1), ('WantToTarget', 1)]), OrderedDict([('WantToTask', 'stimulus_positive_26.jpg'), ('WantToValenz', 1), ('WantToTarget', 0)]), OrderedDict([('WantToTask', 'stimulus_neutral_44.jpg'), ('WantToValenz', 0), ('WantToTarget', 0)]), OrderedDict([('WantToTask', 'stimulus_positive_28.jpg'), ('WantToValenz', 1), ('WantToTarget', 1)]), OrderedDict([('WantToTask', 'stimulus_neutral_09.jpg'), ('WantToValenz', 0), ('WantToTarget', 0)]), OrderedDict([('WantToTask', 'stimulus_positive_57.jpg'), ('WantToValenz', 1), ('WantToTarget', 1)]), OrderedDict([('WantToTask', 'stimulus_neutral_07.jpg'), ('WantToValenz', 0), ('WantToTarget', 1)]), OrderedDict([('WantToTask', 'stimulus_positive_37.jpg'), ('WantToValenz', 1), ('WantToTarget', 0)]), OrderedDict([('WantToTask', 'stimulus_positive_42.jpg'), ('WantToValenz', 1), ('WantToTarget', 1)]), OrderedDict([('WantToTask', 'stimulus_neutral_16.jpg'), ('WantToValenz', 0), ('WantToTarget', 0)]), OrderedDict([('WantToTask', 'stimulus_positive_01.jpg'), ('WantToValenz', 1), ('WantToTarget', 0)]), OrderedDict([('WantToTask', 'stimulus_neutral_51.jpg'), ('WantToValenz', 0), ('WantToTarget', 0)]), OrderedDict([('WantToTask', 'stimulus_neutral_53.jpg'), ('WantToValenz', 0), ('WantToTarget', 1)]), OrderedDict([('WantToTask', 'stimulus_positive_10.jpg'), ('WantToValenz', 1), ('WantToTarget', 0)]), OrderedDict([('WantToTask', 'stimulus_positive_50.jpg'), ('WantToValenz', 1), ('WantToTarget', 0)]), OrderedDict([('WantToTask', 'stimulus_neutral_38.jpg'), ('WantToValenz', 0), ('WantToTarget', 1)]), OrderedDict([('WantToTask', 'stimulus_positive_61.jpg'), ('WantToValenz', 1), ('WantToTarget', 0)]), OrderedDict([('WantToTask', 'stimulus_positive_54.jpg'), ('WantToValenz', 1), ('WantToTarget', 0)]), OrderedDict([('WantToTask', 'stimulus_positive_25.jpg'), ('WantToValenz', 1), ('WantToTarget', 0)]), OrderedDict([('WantToTask', 'stimulus_neutral_22.jpg'), ('WantToValenz', 0), ('WantToTarget', 0)]), OrderedDict([('WantToTask', 'stimulus_neutral_13.jpg'), ('WantToValenz', 0), ('WantToTarget', 1)]), OrderedDict([('WantToTask', 'stimulus_positive_43.jpg'), ('WantToValenz', 1), ('WantToTarget', 0)]), OrderedDict([('WantToTask', 'stimulus_neutral_24.jpg'), ('WantToValenz', 0), ('WantToTarget', 0)]), OrderedDict([('WantToTask', 'stimulus_positive_30.jpg'), ('WantToValenz', 1), ('WantToTarget', 1)]), OrderedDict([('WantToTask', 'stimulus_positive_09.jpg'), ('WantToValenz', 1), ('WantToTarget', 1)]), OrderedDict([('WantToTask', 'stimulus_neutral_15.jpg'), ('WantToValenz', 0), ('WantToTarget', 1)]), OrderedDict([('WantToTask', 'stimulus_neutral_36.jpg'), ('WantToValenz', 0), ('WantToTarget', 0)]), OrderedDict([('WantToTask', 'stimulus_neutral_17.jpg'), ('WantToValenz', 0), ('WantToTarget', 1)]), OrderedDict([('WantToTask', 'stimulus_positive_45.jpg'), ('WantToValenz', 1), ('WantToTarget', 1)]), OrderedDict([('WantToTask', 'stimulus_neutral_41.jpg'), ('WantToValenz', 0), ('WantToTarget', 1)]), OrderedDict([('WantToTask', 'stimulus_neutral_37.jpg'), ('WantToValenz', 0), ('WantToTarget', 0)]), OrderedDict([('WantToTask', 'stimulus_positive_49.jpg'), ('WantToValenz', 1), ('WantToTarget', 1)]), OrderedDict([('WantToTask', 'stimulus_neutral_32.jpg'), ('WantToValenz', 0), ('WantToTarget', 1)]), OrderedDict([('WantToTask', 'stimulus_neutral_59.jpg'), ('WantToValenz', 0), ('WantToTarget', 0)]), OrderedDict([('WantToTask', 'stimulus_positive_55.jpg'), ('WantToValenz', 1), ('WantToTarget', 1)]), OrderedDict([('WantToTask', 'stimulus_positive_21.jpg'), ('WantToValenz', 1), ('WantToTarget', 0)]), OrderedDict([('WantToTask', 'stimulus_neutral_60.jpg'), ('WantToValenz', 0), ('WantToTarget', 1)]), OrderedDict([('WantToTask', 'stimulus_neutral_21.jpg'), ('WantToValenz', 0), ('WantToTarget', 0)]), OrderedDict([('WantToTask', 'stimulus_neutral_20.jpg'), ('WantToValenz', 0), ('WantToTarget', 1)]), OrderedDict([('WantToTask', 'stimulus_positive_44.jpg'), ('WantToValenz', 1), ('WantToTarget', 0)]), OrderedDict([('WantToTask', 'stimulus_positive_52.jpg'), ('WantToValenz', 1), ('WantToTarget', 1)]), OrderedDict([('WantToTask', 'stimulus_neutral_04.jpg'), ('WantToValenz', 0), ('WantToTarget', 0)]), OrderedDict([('WantToTask', 'stimulus_neutral_39.jpg'), ('WantToValenz', 0), ('WantToTarget', 0)]), OrderedDict([('WantToTask', 'stimulus_positive_46.jpg'), ('WantToValenz', 1), ('WantToTarget', 0)]), OrderedDict([('WantToTask', 'stimulus_neutral_29.jpg'), ('WantToValenz', 0), ('WantToTarget', 0)]), OrderedDict([('WantToTask', 'stimulus_neutral_42.jpg'), ('WantToValenz', 0), ('WantToTarget', 1)]), OrderedDict([('WantToTask', 'stimulus_positive_40.jpg'), ('WantToValenz', 1), ('WantToTarget', 1)]), OrderedDict([('WantToTask', 'stimulus_positive_36.jpg'), ('WantToValenz', 1), ('WantToTarget', 0)]), OrderedDict([('WantToTask', 'stimulus_neutral_52.jpg'), ('WantToValenz', 0), ('WantToTarget', 0)]), OrderedDict([('WantToTask', 'stimulus_neutral_47.jpg'), ('WantToValenz', 0), ('WantToTarget', 1)]), OrderedDict([('WantToTask', 'stimulus_positive_15.jpg'), ('WantToValenz', 1), ('WantToTarget', 1)]), OrderedDict([('WantToTask', 'stimulus_positive_33.jpg'), ('WantToValenz', 1), ('WantToTarget', 0)]), OrderedDict([('WantToTask', 'stimulus_neutral_34.jpg'), ('WantToValenz', 0), ('WantToTarget', 1)]), OrderedDict([('WantToTask', 'stimulus_positive_17.jpg'), ('WantToValenz', 1), ('WantToTarget', 1)]), OrderedDict([('WantToTask', 'stimulus_positive_63.jpg'), ('WantToValenz', 1), ('WantToTarget', 0)]), OrderedDict([('WantToTask', 'stimulus_positive_53.jpg'), ('WantToValenz', 1), ('WantToTarget', 1)]), OrderedDict([('WantToTask', 'stimulus_neutral_56.jpg'), ('WantToValenz', 0), ('WantToTarget', 0)]), OrderedDict([('WantToTask', 'stimulus_positive_65.jpg'), ('WantToValenz', 1), ('WantToTarget', 0)]), OrderedDict([('WantToTask', 'stimulus_neutral_30.jpg'), ('WantToValenz', 0), ('WantToTarget', 1)]), OrderedDict([('WantToTask', 'stimulus_positive_24.jpg'), ('WantToValenz', 1), ('WantToTarget', 1)]), OrderedDict([('WantToTask', 'stimulus_neutral_40.jpg'), ('WantToValenz', 0), ('WantToTarget', 1)]), OrderedDict([('WantToTask', 'stimulus_positive_56.jpg'), ('WantToValenz', 1), ('WantToTarget', 0)]), OrderedDict([('WantToTask', 'stimulus_positive_66.jpg'), ('WantToValenz', 1), ('WantToTarget', 0)]), OrderedDict([('WantToTask', 'stimulus_positive_27.jpg'), ('WantToValenz', 1), ('WantToTarget', 1)]), OrderedDict([('WantToTask', 'stimulus_neutral_31.jpg'), ('WantToValenz', 0), ('WantToTarget', 1)]), OrderedDict([('WantToTask', 'stimulus_positive_34.jpg'), ('WantToValenz', 1), ('WantToTarget', 1)]), OrderedDict([('WantToTask', 'stimulus_positive_60.jpg'), ('WantToValenz', 1), ('WantToTarget', 1)]), OrderedDict([('WantToTask', 'stimulus_neutral_50.jpg'), ('WantToValenz', 0), ('WantToTarget', 1)]), OrderedDict([('WantToTask', 'stimulus_positive_51.jpg'), ('WantToValenz', 1), ('WantToTarget', 0)]), OrderedDict([('WantToTask', 'stimulus_neutral_46.jpg'), ('WantToValenz', 0), ('WantToTarget', 0)]), OrderedDict([('WantToTask', 'stimulus_neutral_12.jpg'), ('WantToValenz', 0), ('WantToTarget', 0)]), OrderedDict([('WantToTask', 'stimulus_neutral_18.jpg'), ('WantToValenz', 0), ('WantToTarget', 0)]), OrderedDict([('WantToTask', 'stimulus_neutral_54.jpg'), ('WantToValenz', 0), ('WantToTarget', 1)]), OrderedDict([('WantToTask', 'stimulus_positive_31.jpg'), ('WantToValenz', 1), ('WantToTarget', 1)]), OrderedDict([('WantToTask', 'stimulus_positive_41.jpg'), ('WantToValenz', 1), ('WantToTarget', 0)]), OrderedDict([('WantToTask', 'stimulus_neutral_35.jpg'), ('WantToValenz', 0), ('WantToTarget', 0)])]" valType="str"/>
      <Param name="conditionsFile" updates="None" val="trials\WantToTrialList.xlsx" valType="str"/>
      <Param name="endPoints" updates="None" val="[0, 1]" valType="num"/>
      <Param name="isTrials" updates="None" val="True" valType="bool"/>
      <Param name="loopType" updates="None" val="sequential" valType="str"/>
      <Param name="nReps" updates="None" val="1" valType="code"/>
      <Param name="name" updates="None" val="WantToTaskTrials" valType="code"/>
      <Param name="random seed" updates="None" val="" valType="code"/>
    </LoopInitiator>
    <Routine name="WantToTaskTrial"/>
    <Routine name="WantToTaskRatingRec"/>
    <Routine name="WantToTaskRatingCon"/>
    <LoopTerminator name="WantToTaskTrials"/>
    <LoopInitiator loopType="TrialHandler" name="GoodbyeTrials">
      <Param name="Selected rows" updates="None" val="" valType="str"/>
      <Param name="conditions" updates="None" val="[OrderedDict([('InstructionSlide', 'InstructionStop.jpg')])]" valType="str"/>
      <Param name="conditionsFile" updates="None" val="trials\GoodbyeInstructionList.xlsx" valType="str"/>
      <Param name="endPoints" updates="None" val="[0, 1]" valType="num"/>
      <Param name="isTrials" updates="None" val="True" valType="bool"/>
      <Param name="loopType" updates="None" val="sequential" valType="str"/>
      <Param name="nReps" updates="None" val="1" valType="code"/>
      <Param name="name" updates="None" val="GoodbyeTrials" valType="code"/>
      <Param name="random seed" updates="None" val="" valType="code"/>
    </LoopInitiator>
    <Routine name="IntructionTrial"/>
    <LoopTerminator name="GoodbyeTrials"/>
    <Routine name="Stop"/>
  </Flow>
</PsychoPy2experiment>
