# Supplementary material for: Detours increase local knowledge—Exploring the hidden benefits of self-control failure
Source: PLoS One. 2021 Oct 1;16(10):e0257717. doi: 10.1371/journal.pone.0257717 (PMC8486128; doi:10.1371/journal.pone.0257717)
Supplement: S2 File — (ZIP) [file pone.0257717.s002.zip › software/material/Instructions English.txt]

Welcome! 
Please wait until the examination director gives you further instructions. 
Please do not click further yet!

Comparison of figures
In this task you are to compare numbers. For example, the following two numbers could be shown:
Please press the left mouse button if the left number is larger and the right mouse button if the right number is larger. So in the example above you would have to press the right mouse button because 64 is greater than 47.
Continue with one mouse button.

Before each task, two empty boxes appear on the screen with a cross in the middle. Please always look at the cross.

Afterwards the task appears in one box and another picture in the other box. For example, the screen could look like this:

Whether the task appears at the top or bottom is a coincidence. For example, the screen could also look like this:

Just look at the grey box with the task!
Your task is to indicate as quickly and correctly as possible which number is larger. Press the left button if the left number is larger and the right button if the right number is larger.
We will look at an example again.

47 64
For the first exercise you should have pressed the right mouse button because 64 is greater than 47.
35 26
In the second exercise you should have pressed the left mouse button because 35 is greater than 26.

It's about to start!
Just pay attention to the grey box with the task!
Answer as quickly and correctly as possible!
Press the mouse button to start the tasks!

Very good!
You have successfully completed this part.
Continue with one mouse button.

Video
Now comes a little break with a video.
Relax a little and watch the video.
Afterwards we will continue with another task.

Recognition
The same pictures will be shown again, which you should not pay attention to when comparing numbers. In addition, other pictures are shown that have not yet been shown. 

Please try to remember for each picture whether it is an old picture that you have seen before or whether it is a new picture that has not yet been shown.
You can do this by clicking on one of the two alternatives
and then confirm your selection by clicking on the grey button.

It is not easy to remember images that you have only seen for a short time while you were working on another task. Therefore you will not be sure if many pictures are old or new. Please decide then "from the gut".

After you have indicated whether a picture is old or new, you should also indicate how sure you are.
You can choose one of the four alternatives
and then confirm your selection by clicking on the grey button.

Let us have a look at an example.

Was the picture old or new?

How sure are you?

This example image was not shown earlier.
Therefore you would have to click on "new".
Then you should indicate how unsure or sure you are that the picture is new, e.g. rather sure.

Let's look at another example.

This example image was shown earlier.
Therefore you would have to click on "old".
Then you should indicate how unsure or sure you are that the image is old, e.g. rather unsure.

It will start soon!
Please always look at the cross in the middle of the picture, 
then look at the picture and then indicate whether it is old or new and how sure you are.
Do not think too long. If you are unsure, please try to decide "from the gut".
Press a mouse button to start the tasks!

Very good!
You have successfully completed this part.
Please give the experimenter a hand signal and then wait until everyone has finished and you can continue.


Continue with one mouse button.


Thank you very much for your participation!
