# Supplementary material for: Detours increase local knowledge—Exploring the hidden benefits of self-control failure
Source: PLoS One. 2021 Oct 1;16(10):e0257717. doi: 10.1371/journal.pone.0257717 (PMC8486128; doi:10.1371/journal.pone.0257717)
Supplement: S2 File — (ZIP) [file pone.0257717.s002.zip › software/material/Instruktion Deutsch.txt]

Herzlich willkommen! 
Bitte warten Sie bis die Untersuchungsleiterin Ihnen weitere Anweisungen gibt. 
Bitte noch nicht weiterklicken!

Zahlenvergleich
Bei dieser Aufgabe sollen Sie Zahlen vergleichen. Zum Beispiel könnten die beiden folgenden Zahlen gezeigt werden:
Bitte drücken Sie die linke Maustaste, wenn die linke Zahl größer ist und die rechte Maustaste, wenn die rechte Zahl größer ist. Beim obigen Beispiel müssten Sie also die rechte Maustaste drücken, weil 64 größer ist als 47.
Weiter mit einer Maustaste.

Vor jeder Aufgabe erscheinen auf dem Bildschirm zwei leere Kästen mit einem Kreuz in der Mitte. Bitte schauen Sie immer auf das Kreuz.

Danach erscheint in einem Kasten die Aufgabe und in dem anderen Kasten ein weiteres Bild. Zum Beispiel könnte der Bildschirm so aussehen:

Ob die Aufgabe oben oder unten erscheint ist Zufall. Zum Beispiel könnte der Bildschirm auch so aussehen:

Achten Sie nur auf den grauen Kasten mit der Aufgabe!
Ihre Aufgabe ist es, möglichst schnell und richtig anzugeben, welche Zahl größer ist. Drücken Sie die linke Taste, wenn die linke Zahl größer ist und die rechte Taste, wenn die rechte Zahl größer ist.
Wir schauen uns dazu nochmal ein Beispiel an.

47   64
Bei der ersten Übungsaufgabe hätten Sie die rechte Maustaste drücken müssen, weil 64 größer ist als 47.
35   26
Bei der zweiten Übungsaufgabe hätten Sie die linke Maustaste drücken müssen, weil  35 größer als 26 ist.

Gleich geht es los!
Achten Sie nur auf den grauen Kasten mit der Aufgabe!
Antworten Sie möglichst möglichst schnell und richtig!
Zum Starten der Aufgaben eine Maustaste drücken!

Sehr gut!
Diesen Teil haben Sie erfolgreich absolviert.
Weiter mit einer Maustaste.

Video
Jetzt kommt eine kleine Pause mit einem Video.
Entspannen Sie ein wenig und schauen Sie das Video.
Danach geht es mit einer anderen Aufgabe weiter.

Wiedererkennung
Gleich werden nochmal die selben Bilder gezeigt, die Sie vorhin bei der Zahlenvergleich-Aufgabe nicht beachten sollten. Außerdem werden andere Bilder gezeigt, die noch nicht gezeigt wurden. 

Bitte versuchen Sie bei jedem Bild, sich zu erinnern, ob es ein altes Bild ist, das Sie vorhin schon einmal gesehen haben oder ob es ein neues Bild ist, das noch nicht gezeigt wurde.
Dazu können Sie eine der beiden Alternativen anklicken
und danach Ihre Auswahl mit einem Klick auf die graue Taste bestätigen.

Es ist nicht leicht, Bilder zu erinnern, die man nur kurz gesehen hat, während man eine andere Aufgabe bearbeitet hat. Daher werden Sie sich bei vielen Bildern nicht sicher sein, ob sie alt oder neu sind. Bitte entscheiden Sie dann „aus dem Bauch raus“.

Nachdem Sie angegeben haben, ob ein Bild alt oder neu ist, sollen Sie noch angeben, wie sicher Sie sich sind.
Dazu können Sie eine der vier Alternativen auswählen
und Ihre Auswahl anschließend mit einem Klick auf die graue Taste bestätigen.

Schauen wir uns dazu ein Beispiel an.

War das Bild alt oder neu?

Wie sicher sind Sie sich?

Dieses Beispielbild wurde vorhin noch nicht gezeigt.
Daher müssten Sie „neu“ anklicken.
Danach sollen Sie angeben, wie unsicher oder sicher Sie sich sind, dass das Bild neu ist, z.B. eher sicher.

Schauen wir uns ein weiteres Beispiel an.

Dieses Beispielbild wurde vorhin schon gezeigt.
Daher müssten Sie „alt“ anklicken.
Danach sollen Sie angeben, wie unsicher oder sicher Sie sich sind, dass das Bild alt ist, z.B. eher unsicher.

Gleich geht es los!
Bitte schauen Sie immer auf das Kreuz in der Bildmitte, 
betrachten Sie dann das Bild und geben Sie danach an, ob es alt oder neu ist und wie sicher Sie sich sind.
Überlegen Sie nicht zu lange. Wenn Sie sich unsicher sind, versuchen Sie bitte „aus dem Bauch raus“ zu entscheiden.
Zum Starten der Aufgaben eine Maustaste drücken!

Sehr gut!
Diesen Teil haben Sie erfolgreich absolviert.
Bitte geben Sie der Versuchsleiterin ein Handzeichen und warten Sie dann, bis alle fertig sind und es weitergehen kann.


Weiter mit einer Maustaste.


Vielen Dank für Ihre Teilnahme!
